# Supplementary material for: Uncovering Synergistic Mechanism of Chinese Herbal Medicine in the Treatment of Atrial Fibrillation with Obstructive Sleep Apnea Hypopnea Syndrome by Network Pharmacology
Source: Evid Based Complement Alternat Med. 2019 Dec 23;2019:8691608. doi: 10.1155/2019/8691608 (PMC6948354; doi:10.1155/2019/8691608)
Supplement: Supplementary Materials — Supplemental Table 1: 94 active components of TCM liver-regulating herbs were collected, of which 9 in SZR, 8 in GS, 51 in YHS, 10 in XHC, 14 in JL, and 6 in ML. Supplemental Table 2: targets of the active components from TCM liver-regulating herbs. The number of these target genes was 80, 90, 1493, 232, 143, and 33 from the corresponding active components of SZR, GS, YHS, XHC, JL, and ML, respectively. After removing duplicates, we identified 182 target genes from 2071 potential target genes out of 94 bioactive components. Supplemental Table 3: we retrieved 232 targets of AF combined with OSAHS from GeneCards database. Supplemental Table 4: after the production of a putative therapeutic target interaction network, topological analysis was adopted to determine the core targets of TCM liver-regulating herbs in the treatment of paroxysmal AF combined with OSAHS. Totally, six core targets including TNF, STAT3, AKT1, IL6, TP53, and INS were identified. Supplemental Table 5: to illustrate the mechanism of herbs on AF combined with OSAHS from a systematic level, we performed GO enrichment analysis for putative therapeutic targets. Totally, we identified 233 enrichment results in the related items of biological process, 41 of molecular function, and 23 of cell component. Supplemental Table 6: KEGG pathway enrichment analysis was performed to expound the pathways among the putative therapeutic targets of herbs in the treatment of AF combined with OSAHS. A total of 48 pathways were obtained. [file 8691608.f1.zip]

Archive with 6 entries (6 files):
- 8691608.f1/Supplemental Table 1-active components of TCM liver-regulating herbs.xlsx
- 8691608.f1/Supplemental Table 2-component targets.xlsx
- 8691608.f1/Supplemental Table 3-AF combined with OSAHS-related target.xlsx
- 8691608.f1/Supplemental Table 4-Topological analysis of putative therapeutic targets of TCM liver-regulating herbs in the treatment of AF with OSAHS.xlsx
- 8691608.f1/Supplemental Table 5-GO enrichment analysis.xlsx
- 8691608.f1/Supplemental Table 6-KEGG enrichment analysis.xlsx
