# Supplementary material for: Uncovering Synergistic Mechanism of Chinese Herbal Medicine in the Treatment of Atrial Fibrillation with Obstructive Sleep Apnea Hypopnea Syndrome by Network Pharmacology
Source: Evid Based Complement Alternat Med. 2019 Dec 23;2019:8691608. doi: 10.1155/2019/8691608 (PMC6948354; doi:10.1155/2019/8691608)
Supplement: Supplementary Materials — Supplemental Table 1: 94 active components of TCM liver-regulating herbs were collected, of which 9 in SZR, 8 in GS, 51 in YHS, 10 in XHC, 14 in JL, and 6 in ML. Supplemental Table 2: targets of the active components from TCM liver-regulating herbs. The number of these target genes was 80, 90, 1493, 232, 143, and 33 from the corresponding active components of SZR, GS, YHS, XHC, JL, and ML, respectively. After removing duplicates, we identified 182 target genes from 2071 potential target genes out of 94 bioactive components. Supplemental Table 3: we retrieved 232 targets of AF combined with OSAHS from GeneCards database. Supplemental Table 4: after the production of a putative therapeutic target interaction network, topological analysis was adopted to determine the core targets of TCM liver-regulating herbs in the treatment of paroxysmal AF combined with OSAHS. Totally, six core targets including TNF, STAT3, AKT1, IL6, TP53, and INS were identified. Supplemental Table 5: to illustrate the mechanism of herbs on AF combined with OSAHS from a systematic level, we performed GO enrichment analysis for putative therapeutic targets. Totally, we identified 233 enrichment results in the related items of biological process, 41 of molecular function, and 23 of cell component. Supplemental Table 6: KEGG pathway enrichment analysis was performed to expound the pathways among the putative therapeutic targets of herbs in the treatment of AF combined with OSAHS. A total of 48 pathways were obtained. [file 8691608.f1.zip › 8691608.f1/Supplemental Table 1-active components of TCM liver-regulating herbs.xlsx]

## Sheet: bioactive components
active components of TCM liver-regulating herbs
Herbs	MOL_ID	molecule_name	ob	drug-likeness	Database
SZR	MOL000211	Mairin	55.3771	0.7761	TCMSP
SZR	MOL001521	ceanothic acid	33.4118	0.76601	TCMSP
SZR	MOL001522	(S)-Coclaurine	42.3506	0.23518	TCMSP
SZR	MOL001525	Daucosterol	36.9139	0.75149	TCMSP
SZR	MOL001527	jujuboside A_qt	34.9623	0.61948	TCMSP
SZR	MOL001532	phytosterol	36.9139	0.75386	TCMSP
SZR	MOL001539	sanjoinenine	67.276	0.78898	TCMSP
SZR	MOL001542	swertisin	31.8302	0.74521	TCMSP
SZR	MOL001546	zizyphusine	41.5269	0.54717	TCMSP
GS	MOL000359	sitosterol	36.9139	0.7512	TCMSP
GS	MOL001040	(2R)-5,7-dihydroxy-2-(4-hydroxyphenyl)chroman-4-one	42.3633	0.21141	TCMSP
GS	MOL001689	acacetin	34.9736	0.24082	TCMSP
GS	MOL007088	cryptotanshinone	52.342	0.39555	TCMSP
GS	MOL010543	acaciin	39.8437	0.70769	TCMSP
GS	MOL000263	oleanolic acid	29.0208	0.75599	CNKI/TCMSP
GS	MOL000511	ursolic acid	16.7749	0.75457	CNKI/PubMed/TCMSP
GS	MOL000695	patchouli alcohol	101.965	0.13624	CNKI/TCMSP
YHS	MOL000098	quercetin	46.4333	0.27525	TCMSP
YHS	MOL000217	(S)-Scoulerine	32.2849	0.54142	TCMSP
YHS	MOL000359	sitosterol	36.9139	0.7512	TCMSP
YHS	MOL000449	Stigmasterol	43.8299	0.75665	TCMSP
YHS	MOL000785	palmatine	64.6011	0.64524	TCMSP
YHS	MOL000787	Fumarine	59.2625	0.82694	TCMSP
YHS	MOL000790	Isocorypalmine	35.7684	0.59227	TCMSP
YHS	MOL000791	bicuculline	69.6675	0.88223	TCMSP
YHS	MOL000793	C09367	47.5379	0.69308	TCMSP
YHS	MOL001454	berberine	36.8612	0.77665	TCMSP
YHS	MOL001458	coptisine	30.6719	0.85647	TCMSP
YHS	MOL001460	Cryptopin	78.7426	0.72233	TCMSP
YHS	MOL001461	Dihydrochelerythrine	32.7318	0.8106	TCMSP
YHS	MOL001463	Dihydrosanguinarine	59.313	0.86415	TCMSP
YHS	MOL001474	sanguinarine	37.8077	0.86409	TCMSP
YHS	MOL002670	Cavidine	35.6418	0.80513	TCMSP
YHS	MOL002903	(R)-Canadine	55.3669	0.77465	TCMSP
YHS	MOL004071	Hyndarin	73.9367	0.64304	TCMSP
YHS	MOL004190	(-)-alpha-N-methylcanadine	45.064	0.79625	TCMSP
YHS	MOL004191	Capaurine	62.9144	0.69142	TCMSP
YHS	MOL004193	Clarkeanidine	86.6503	0.53556	TCMSP
YHS	MOL004195	CORYDALINE	65.8355	0.68089	TCMSP
YHS	MOL004196	Corydalmine	52.5013	0.58854	TCMSP
YHS	MOL004197	Corydine	37.1569	0.55435	TCMSP
YHS	MOL004198	18797-79-0	46.0596	0.84642	TCMSP
YHS	MOL004199	Corynoloxine	38.1162	0.5978	TCMSP
YHS	MOL004200	methyl-[2-(3,4,6,7-tetramethoxy-1-phenanthryl)ethyl]amine	61.1463	0.44363	TCMSP
YHS	MOL004202	dehydrocavidine	38.9933	0.80769	TCMSP
YHS	MOL004203	Dehydrocorybulbine	46.9689	0.63199	TCMSP
YHS	MOL004204	dehydrocorydaline	41.9788	0.68309	TCMSP
YHS	MOL004205	Dehydrocorydalmine	43.8975	0.59313	TCMSP
YHS	MOL004208	demethylcorydalmatine	38.9924	0.53861	TCMSP
YHS	MOL004209	13-methyldehydrocorydalmine	35.9385	0.63307	TCMSP
YHS	MOL004210	(1S,8'R)-6,7-dimethoxy-2-methylspiro[3,4-dihydroisoquinoline-1,7'-6,8-dihydrocyclopenta[g][1,3]benzodioxole]-8'-ol	43.9501	0.71932	TCMSP
YHS	MOL004214	isocorybulbine	40.1782	0.65608	TCMSP
YHS	MOL004215	leonticine	45.7899	0.2574	TCMSP
YHS	MOL004216	13-methylpalmatrubine	40.9723	0.63391	TCMSP
YHS	MOL004220	N-methyllaurotetanine	41.6188	0.55646	TCMSP
YHS	MOL004221	norglaucing	30.355	0.56057	TCMSP
YHS	MOL004224	pontevedrine	30.2803	0.71173	TCMSP
YHS	MOL004225	pseudocoptisine	38.9736	0.85883	TCMSP
YHS	MOL004226	24240-05-9	53.7502	0.8292	TCMSP
YHS	MOL004228	saulatine	42.7405	0.79168	TCMSP
YHS	MOL004230	stylopine	48.2492	0.85474	TCMSP
YHS	MOL004231	Tetrahydrocorysamine	34.172	0.86146	TCMSP
YHS	MOL004232	tetrahydroprotopapaverine	57.2836	0.33248	TCMSP
YHS	MOL004233	ST057701	31.8743	0.55913	TCMSP
YHS	MOL004234	2,3,9,10-tetramethoxy-13-methyl-5,6-dihydroisoquinolino[2,1-b]isoquinolin-8-one	76.768	0.72539	TCMSP
YHS	MOL004763	Izoteolin	39.533	0.5102	TCMSP
YHS	MOL000472	emodin	24.3983	0.23916	CNKI/PubMed/TCMSP
YHS	MOL000476	Physcion	22.2864	0.26659	CNKI/TCMSP
XHC	MOL000006	luteolin	36.1626	0.24552	TCMSP
XHC	MOL000098	quercetin	46.4333	0.27525	TCMSP
XHC	MOL000422	kaempferol	41.8822	0.24066	TCMSP
XHC	MOL000492	(+)-catechin	54.8264	0.24164	TCMSP
XHC	MOL001002	ellagic acid	43.0646	0.43417	TCMSP
XHC	MOL000008	apigenin	23.0622	0.21306	CNKI/PubMed/TCMSP
XHC	MOL000511	ursolic acid	16.7749	0.75457	CNKI/PubMed/TCMSP
XHC	MOL000614	osthol	38.7507	0.12805	CNKI/TCMSP
XHC	MOL000695	patchouli alcohol	101.965	0.13624	CNKI/TCMSP
XHC	MOL004368	Hyperin	6.93899	0.76905	CNKI/TCMSP
JL	MOL000354	isorhamnetin	49.6044	0.306	TCMSP
JL	MOL000359	sitosterol	36.9139	0.7512	TCMSP
JL	MOL000422	kaempferol	41.8822	0.24066	TCMSP
JL	MOL000483	(Z)-3-(4-hydroxy-3-methoxy-phenyl)-N-[2-(4-hydroxyphenyl)ethyl]acrylamide	118.348	0.26399	TCMSP
JL	MOL008559	(2aR,2'R,4R,6aR,6bS,8aS,8bR,11aS,12aR,12bR)-4-((S)-2-(2,6-dimethylphenyl)propoxy)-5',5',6a,8a-tetramethyl-8-methylenedocosahydro-1H-spiro[pentaleno[2,1-a]phenanthrene-10,2'-pyran]	59.4867	0.28089	TCMSP
JL	MOL008563	(3R,8S,9S,10R,13R,14R,17S)-17-((2S,5R)-5-ethyl-6-methylheptan-2-yl)-3-hydroxy-10,13-dimethyl-3,4,8,9,10,11,12,13,14,15,16,17-dodecahydro-1H-cyclopenta[a]phenanthren-7(2H)-one	40.927	0.79013	TCMSP
JL	MOL008567	(3R,7R,8S,9S,10S,13R,14S,17R)-17-((2R,5S)-5-ethyl-6-methylheptan-2-yl)-3,10-dimethyl-2,3,4,7,8,9,10,11,12,13,14,15,16,17-tetradecahydro-1H-cyclopenta[a]phenanthren-7-ol	34.2113	0.76401	TCMSP
JL	MOL008568	(Z)-3-(3,4-dihydroxyphenyl)-N-[2-(4-hydroxyphenyl)ethyl]acrylamide	113.25	0.23596	TCMSP
JL	MOL008569	β-sitosterol-β-D-glucopyranoside	32.4138	0.70881	TCMSP
JL	MOL008588	terrestriamide	114.088	0.29408	TCMSP
JL	MOL008590	(2aR,2'S,4R,4'R,5'S,6aS,6bS,8aS,8bR,9S,11aR,12aR,12bR)-4,4'-dihydroxy-5',6a,8a,9-tetramethylicosahydro-1H-spiro[pentaleno[2,1-a]phenanthrene-10,2'-pyran]-8(2H)-one	58.7395	0.75597	TCMSP
JL	MOL008593	(2aR,5S,6aS,6bS,8aS,8bS,11aS,12aR,12bR)-10-isopentyl-6a,8a,9-trimethyl-2,2a,3,4,5,6,6a,6b,7,8,8a,8b,11a,12,12a,12b-hexadecahydro-1H-naphtho[2',1':4,5]indeno[2,1-b]furan-5-ol	39.2139	0.84447	TCMSP
JL	MOL000472	emodin	24.3983	0.23916	CNKI/PubMed/TCMSP
JL	MOL000476	Physcion	22.2864	0.26659	CNKI/TCMSP
ML		Aluminum			BATMAN-TCM
ML		Calcium Sulphate			BATMAN-TCM
ML		Ferric Oxide			BATMAN-TCM
ML		Calcium Phosphate			BATMAN-TCM
ML		Silicon			BATMAN-TCM
ML		Calcium Carbonate			BATMAN-TCM
