# Supplementary material for: Uncovering Synergistic Mechanism of Chinese Herbal Medicine in the Treatment of Atrial Fibrillation with Obstructive Sleep Apnea Hypopnea Syndrome by Network Pharmacology
Source: Evid Based Complement Alternat Med. 2019 Dec 23;2019:8691608. doi: 10.1155/2019/8691608 (PMC6948354; doi:10.1155/2019/8691608)
Supplement: Supplementary Materials — Supplemental Table 1: 94 active components of TCM liver-regulating herbs were collected, of which 9 in SZR, 8 in GS, 51 in YHS, 10 in XHC, 14 in JL, and 6 in ML. Supplemental Table 2: targets of the active components from TCM liver-regulating herbs. The number of these target genes was 80, 90, 1493, 232, 143, and 33 from the corresponding active components of SZR, GS, YHS, XHC, JL, and ML, respectively. After removing duplicates, we identified 182 target genes from 2071 potential target genes out of 94 bioactive components. Supplemental Table 3: we retrieved 232 targets of AF combined with OSAHS from GeneCards database. Supplemental Table 4: after the production of a putative therapeutic target interaction network, topological analysis was adopted to determine the core targets of TCM liver-regulating herbs in the treatment of paroxysmal AF combined with OSAHS. Totally, six core targets including TNF, STAT3, AKT1, IL6, TP53, and INS were identified. Supplemental Table 5: to illustrate the mechanism of herbs on AF combined with OSAHS from a systematic level, we performed GO enrichment analysis for putative therapeutic targets. Totally, we identified 233 enrichment results in the related items of biological process, 41 of molecular function, and 23 of cell component. Supplemental Table 6: KEGG pathway enrichment analysis was performed to expound the pathways among the putative therapeutic targets of herbs in the treatment of AF combined with OSAHS. A total of 48 pathways were obtained. [file 8691608.f1.zip › 8691608.f1/Supplemental Table 2-component targets.xlsx]

## Sheet: component targets
Targets of the active components from TCM liver-regulating herbs
Herbs	molecule_ID	target_ID	target_name	Database	gene-symbol
SZR	MOL000211	TAR00046	Estrogen receptor	TCMSP	ESR1
SZR	MOL000211	TAR00048	Androgen receptor	TCMSP	AR
SZR	MOL000211	TAR00209	Progesterone receptor	TCMSP	PGR
SZR	MOL000211	TAR00308	Glucocorticoid receptor	TCMSP	NR3C1
SZR	MOL001521	TAR00048	Androgen receptor	TCMSP	AR
SZR	MOL001521	TAR00308	Glucocorticoid receptor	TCMSP	NR3C1
SZR	MOL001522	TAR00003	Nitric oxide synthase, inducible	TCMSP	NOS2
SZR	MOL001522	TAR00006	Prostaglandin G/H synthase 1	TCMSP	PTGS1
SZR	MOL001522	TAR00007	Dopamine D1 receptor	TCMSP	DRD1
SZR	MOL001522	TAR00016	Muscarinic acetylcholine receptor M3	TCMSP	CHRM3
SZR	MOL001522	TAR00017	Thrombin	TCMSP	/
SZR	MOL001522	TAR00038	Muscarinic acetylcholine receptor M1	TCMSP	CHRM1
SZR	MOL001522	TAR00046	Estrogen receptor	TCMSP	ESR1
SZR	MOL001522	TAR00048	Androgen receptor	TCMSP	AR
SZR	MOL001522	TAR00070	Sodium channel protein type 5 subunit alpha	TCMSP	SCN5A
SZR	MOL001522	TAR00078	Peroxisome proliferator activated receptor gamma	TCMSP	PPARG
SZR	MOL001522	TAR00094	Prostaglandin G/H synthase 2	TCMSP	PTGS2
SZR	MOL001522	TAR00105	Alpha-2A adrenergic receptor	TCMSP	ADRA2A
SZR	MOL001522	TAR00117	Carbonic anhydrase II	TCMSP	CA2
SZR	MOL001522	TAR00126	Alpha-2C adrenergic receptor	TCMSP	ADRA2C
SZR	MOL001522	TAR00158	Retinoic acid receptor RXR-alpha	TCMSP	RXRA
SZR	MOL001522	TAR00172	CGMP-inhibited 3',5'-cyclic phosphodiesterase A	TCMSP	PDE3A
SZR	MOL001522	TAR00191	Alpha-1A adrenergic receptor	TCMSP	ADRA1A
SZR	MOL001522	TAR00216	Alpha-1B adrenergic receptor	TCMSP	ADRA1B
SZR	MOL001522	TAR00239	Sodium-dependent dopamine transporter	TCMSP	SLC6A3
SZR	MOL001522	TAR00261	Beta-2 adrenergic receptor	TCMSP	ADRB2
SZR	MOL001522	TAR00272	Alpha-1D adrenergic receptor	TCMSP	ADRA1D
SZR	MOL001522	TAR00290	Sodium-dependent serotonin transporter	TCMSP	SLC6A4
SZR	MOL001522	TAR00299	Mu-type opioid receptor	TCMSP	OPRM1
SZR	MOL001522	TAR00307	Estrogen receptor beta	TCMSP	ESR2
SZR	MOL001522	TAR00332	Dipeptidyl peptidase IV	TCMSP	DPP4
SZR	MOL001522	TAR00402	Mitogen-activated protein kinase 14	TCMSP	MAPK14
SZR	MOL001522	TAR00422	Glycogen synthase kinase-3 beta	TCMSP	GSK3B
SZR	MOL001522	TAR00444	Heat shock protein HSP 90	TCMSP	HSP90AB1
SZR	MOL001522	TAR00482	Cell division protein kinase 2	TCMSP	/
SZR	MOL001522	TAR00565	Amine oxidase [flavin-containing] B	TCMSP	MAOB
SZR	MOL001522	TAR00647	Serine/threonine-protein kinase Chk1	TCMSP	CHEK1
SZR	MOL001522	TAR00699	mRNA of PKA Catalytic Subunit C-alpha	TCMSP	PRKACA
SZR	MOL001522	TAR02928	Trypsin-1	TCMSP	PRSS1
SZR	MOL001522	TAR02966	Proto-oncogene serine/threonine-protein kinase Pim-1	TCMSP	PIM1
SZR	MOL001522	TAR03025	Cyclin-A2	TCMSP	CCNA2
SZR	MOL001522	TAR03276	Nuclear receptor coactivator 2	TCMSP	NCOA2
SZR	MOL001522	TAR03907	Calmodulin	TCMSP	CALM
SZR	MOL001525	TAR00046	Estrogen receptor	TCMSP	ESR1
SZR	MOL001525	TAR00048	Androgen receptor	TCMSP	AR
SZR	MOL001525	TAR00209	Progesterone receptor	TCMSP	PGR
SZR	MOL001525	TAR03276	Nuclear receptor coactivator 2	TCMSP	NCOA2
SZR	MOL001527	TAR00308	Glucocorticoid receptor	TCMSP	NR3C1
SZR	MOL001532	TAR00046	Estrogen receptor	TCMSP	ESR1
SZR	MOL001532	TAR00048	Androgen receptor	TCMSP	AR
SZR	MOL001532	TAR00209	Progesterone receptor	TCMSP	PGR
SZR	MOL001539	TAR00017	Thrombin	TCMSP	/
SZR	MOL001539	TAR00046	Estrogen receptor	TCMSP	ESR1
SZR	MOL001539	TAR00079	Coagulation factor Xa	TCMSP	F10
SZR	MOL001539	TAR00094	Prostaglandin G/H synthase 2	TCMSP	PTGS2
SZR	MOL001539	TAR00444	Heat shock protein HSP 90	TCMSP	HSP90AB1
SZR	MOL001539	TAR02928	Trypsin-1	TCMSP	PRSS1
SZR	MOL001539	TAR03025	Cyclin-A2	TCMSP	CCNA2
SZR	MOL001542	TAR00048	Androgen receptor	TCMSP	AR
SZR	MOL001542	TAR00117	Carbonic anhydrase II	TCMSP	CA2
SZR	MOL001542	TAR00229	mRNA of Protein-tyrosine phosphatase, non-receptor type 1	TCMSP	PTPN1
SZR	MOL001542	TAR00287	DNA topoisomerase II	TCMSP	TOP2
SZR	MOL001542	TAR02966	Proto-oncogene serine/threonine-protein kinase Pim-1	TCMSP	PIM1
SZR	MOL001546	TAR00003	Nitric oxide synthase, inducible	TCMSP	NOS2
SZR	MOL001546	TAR00006	Prostaglandin G/H synthase 1	TCMSP	PTGS1
SZR	MOL001546	TAR00016	Muscarinic acetylcholine receptor M3	TCMSP	CHRM3
SZR	MOL001546	TAR00017	Thrombin	TCMSP	/
SZR	MOL001546	TAR00038	Muscarinic acetylcholine receptor M1	TCMSP	CHRM1
SZR	MOL001546	TAR00046	Estrogen receptor	TCMSP	ESR1
SZR	MOL001546	TAR00048	Androgen receptor	TCMSP	AR
SZR	MOL001546	TAR00070	Sodium channel protein type 5 subunit alpha	TCMSP	SCN5A
SZR	MOL001546	TAR00094	Prostaglandin G/H synthase 2	TCMSP	PTGS2
SZR	MOL001546	TAR00158	Retinoic acid receptor RXR-alpha	TCMSP	RXRA
SZR	MOL001546	TAR00165	Acetylcholinesterase	TCMSP	ACHE
SZR	MOL001546	TAR00287	DNA topoisomerase II	TCMSP	TOP2
SZR	MOL001546	TAR00307	Estrogen receptor beta	TCMSP	ESR2
SZR	MOL001546	TAR00332	Dipeptidyl peptidase IV	TCMSP	DPP4
SZR	MOL001546	TAR00422	Glycogen synthase kinase-3 beta	TCMSP	GSK3B
SZR	MOL001546	TAR00444	Heat shock protein HSP 90	TCMSP	HSP90AB1
SZR	MOL001546	TAR00647	Serine/threonine-protein kinase Chk1	TCMSP	CHEK1
SZR	MOL001546	TAR02966	Proto-oncogene serine/threonine-protein kinase Pim-1	TCMSP	PIM1
SZR	MOL001546	TAR03279	Nuclear receptor coactivator 1	TCMSP	NCOA1
SZR	MOL001546	TAR03727	Calcium-activated potassium channel subunit alpha 1	TCMSP	KCNMA1
SZR	MOL001546	TAR03907	Calmodulin	TCMSP	CALM
GS	MOL000359	TAR00046	Estrogen receptor	TCMSP	ESR1
GS	MOL000359	TAR00048	Androgen receptor	TCMSP	AR
GS	MOL000359	TAR00209	Progesterone receptor	TCMSP	PGR
GS	MOL000359	TAR00252	Mineralocorticoid receptor	TCMSP	NR3C2
GS	MOL000359	TAR00308	Glucocorticoid receptor	TCMSP	NR3C1
GS	MOL000359	TAR03276	Nuclear receptor coactivator 2	TCMSP	NCOA2
GS	MOL001040	TAR00003	Nitric oxide synthase, inducible	TCMSP	NOS2
GS	MOL001040	TAR00006	Prostaglandin G/H synthase 1	TCMSP	PTGS1
GS	MOL001040	TAR00046	Estrogen receptor	TCMSP	ESR1
GS	MOL001040	TAR00048	Androgen receptor	TCMSP	AR
GS	MOL001040	TAR00078	Peroxisome proliferator activated receptor gamma	TCMSP	PPARG
GS	MOL001040	TAR00094	Prostaglandin G/H synthase 2	TCMSP	PTGS2
GS	MOL001040	TAR00117	Carbonic anhydrase II	TCMSP	CA2
GS	MOL001040	TAR00165	Acetylcholinesterase	TCMSP	ACHE
GS	MOL001040	TAR00209	Progesterone receptor	TCMSP	PGR
GS	MOL001040	TAR00229	mRNA of Protein-tyrosine phosphatase, non-receptor type 1	TCMSP	PTPN1
GS	MOL001040	TAR00252	Mineralocorticoid receptor	TCMSP	NR3C2
GS	MOL001040	TAR00307	Estrogen receptor beta	TCMSP	ESR2
GS	MOL001040	TAR00308	Glucocorticoid receptor	TCMSP	NR3C1
GS	MOL001040	TAR00332	Dipeptidyl peptidase IV	TCMSP	DPP4
GS	MOL001040	TAR00402	Mitogen-activated protein kinase 14	TCMSP	MAPK14
GS	MOL001040	TAR00422	Glycogen synthase kinase-3 beta	TCMSP	GSK3B
GS	MOL001040	TAR00444	Heat shock protein HSP 90	TCMSP	HSP90AB1
GS	MOL001040	TAR00482	Cell division protein kinase 2	TCMSP	/
GS	MOL001040	TAR00499	Beta-lactamase	TCMSP	/
GS	MOL001040	TAR00699	mRNA of PKA Catalytic Subunit C-alpha	TCMSP	PRKACA
GS	MOL001040	TAR03025	Cyclin-A2	TCMSP	CCNA2
GS	MOL001689	TAR00003	Nitric oxide synthase, inducible	TCMSP	NOS2
GS	MOL001689	TAR00086	Apoptosis regulator Bcl-2	TCMSP	BCL2
GS	MOL001689	TAR00094	Prostaglandin G/H synthase 2	TCMSP	PTGS2
GS	MOL001689	TAR00374	Fatty acid synthase	TCMSP	FASN
GS	MOL001689	TAR00646	Cellular tumor antigen p53	TCMSP	TP53
GS	MOL001689	TAR00006	Prostaglandin G/H synthase 1	TCMSP	PTGS1
GS	MOL001689	TAR00046	Estrogen receptor	TCMSP	ESR1
GS	MOL001689	TAR00048	Androgen receptor	TCMSP	AR
GS	MOL001689	TAR00078	Peroxisome proliferator activated receptor gamma	TCMSP	PPARG
GS	MOL001689	TAR00117	Carbonic anhydrase II	TCMSP	CA2
GS	MOL001689	TAR00172	CGMP-inhibited 3',5'-cyclic phosphodiesterase A	TCMSP	PDE3A
GS	MOL001689	TAR00229	mRNA of Protein-tyrosine phosphatase, non-receptor type 1	TCMSP	PTPN1
GS	MOL001689	TAR00261	Beta-2 adrenergic receptor	TCMSP	ADRB2
GS	MOL001689	TAR00307	Estrogen receptor beta	TCMSP	ESR2
GS	MOL001689	TAR00332	Dipeptidyl peptidase IV	TCMSP	DPP4
GS	MOL001689	TAR00402	Mitogen-activated protein kinase 14	TCMSP	MAPK14
GS	MOL001689	TAR00422	Glycogen synthase kinase-3 beta	TCMSP	GSK3B
GS	MOL001689	TAR00444	Heat shock protein HSP 90	TCMSP	HSP90AB1
GS	MOL001689	TAR00482	Cell division protein kinase 2	TCMSP	/
GS	MOL001689	TAR00491	Phosphatidylinositol-4,5-bisphosphate 3-kinase catalytic subunit, gamma isoform	TCMSP	PIK3CG
GS	MOL001689	TAR00499	Beta-lactamase	TCMSP	/
GS	MOL001689	TAR00647	Serine/threonine-protein kinase Chk1	TCMSP	CHEK1
GS	MOL001689	TAR00699	mRNA of PKA Catalytic Subunit C-alpha	TCMSP	PRKACA
GS	MOL001689	TAR02928	Trypsin-1	TCMSP	PRSS1
GS	MOL001689	TAR02966	Proto-oncogene serine/threonine-protein kinase Pim-1	TCMSP	PIM1
GS	MOL001689	TAR03025	Cyclin-A2	TCMSP	CCNA2
GS	MOL001689	TAR03276	Nuclear receptor coactivator 2	TCMSP	NCOA2
GS	MOL001689	TAR03279	Nuclear receptor coactivator 1	TCMSP	NCOA1
GS	MOL001689	TAR03907	Calmodulin	TCMSP	CALM
GS	MOL007088	TAR00265	Tumor necrosis factor	TCMSP	TNF
GS	MOL007088	TAR00648	Amyloid beta A4 protein	TCMSP	/
GS	MOL007088	TAR00003	Nitric oxide synthase, inducible	TCMSP	NOS2
GS	MOL007088	TAR00006	Prostaglandin G/H synthase 1	TCMSP	PTGS1
GS	MOL007088	TAR00007	Dopamine D1 receptor	TCMSP	DRD1
GS	MOL007088	TAR00016	Muscarinic acetylcholine receptor M3	TCMSP	CHRM3
GS	MOL007088	TAR00017	Thrombin	TCMSP	/
GS	MOL007088	TAR00038	Muscarinic acetylcholine receptor M1	TCMSP	CHRM1
GS	MOL007088	TAR00046	Estrogen receptor	TCMSP	ESR1
GS	MOL007088	TAR00048	Androgen receptor	TCMSP	AR
GS	MOL007088	TAR00070	Sodium channel protein type 5 subunit alpha	TCMSP	SCN5A
GS	MOL007088	TAR00087	Muscarinic acetylcholine receptor M5	TCMSP	CHRM5
GS	MOL007088	TAR00094	Prostaglandin G/H synthase 2	TCMSP	PTGS2
GS	MOL007088	TAR00117	Carbonic anhydrase II	TCMSP	CA2
GS	MOL007088	TAR00154	Muscarinic acetylcholine receptor M4	TCMSP	CHRM4
GS	MOL007088	TAR00163	Delta-type opioid receptor	TCMSP	OPRD1
GS	MOL007088	TAR00165	Acetylcholinesterase	TCMSP	ACHE
GS	MOL007088	TAR00191	Alpha-1A adrenergic receptor	TCMSP	ADRA1A
GS	MOL007088	TAR00209	Progesterone receptor	TCMSP	PGR
GS	MOL007088	TAR00210	Muscarinic acetylcholine receptor M2	TCMSP	CHRM2
GS	MOL007088	TAR00216	Alpha-1B adrenergic receptor	TCMSP	ADRA1B
GS	MOL007088	TAR00261	Beta-2 adrenergic receptor	TCMSP	ADRB2
GS	MOL007088	TAR00272	Alpha-1D adrenergic receptor	TCMSP	ADRA1D
GS	MOL007088	TAR00287	DNA topoisomerase II	TCMSP	TOP2
GS	MOL007088	TAR00299	Mu-type opioid receptor	TCMSP	OPRM1
GS	MOL007088	TAR00307	Estrogen receptor beta	TCMSP	ESR2
GS	MOL007088	TAR00309	Gamma-aminobutyric acid receptor subunit alpha-1	TCMSP	GABRA1
GS	MOL007088	TAR00332	Dipeptidyl peptidase IV	TCMSP	DPP4
GS	MOL007088	TAR00422	Glycogen synthase kinase-3 beta	TCMSP	GSK3B
GS	MOL007088	TAR00482	Cell division protein kinase 2	TCMSP	/
GS	MOL007088	TAR00581	Neuronal acetylcholine receptor protein, alpha-7 chain	TCMSP	CHRNA7
GS	MOL007088	TAR02928	Trypsin-1	TCMSP	PRSS1
GS	MOL007088	TAR02966	Proto-oncogene serine/threonine-protein kinase Pim-1	TCMSP	PIM1
GS	MOL007088	TAR03025	Cyclin-A2	TCMSP	CCNA2
GS	MOL007088	TAR03276	Nuclear receptor coactivator 2	TCMSP	NCOA2
GS	MOL007088	TAR03279	Nuclear receptor coactivator 1	TCMSP	NCOA1
GS	MOL000263	TAR00470	NAD(P)H dehydrogenase [quinone] 1	TCMSP	NQO1
GS	MOL000263	TAR00622	Pancreatic alpha-amylase	TCMSP	AMY2A
GS	MOL000511	TAR00165	Acetylcholinesterase	TCMSP	ACHE
GS	MOL000511	TAR00238	72 kDa type IV collagenase	TCMSP	MMP2
GS	MOL000511	TAR00351	Interleukin-6	TCMSP	IL6
GS	MOL000511	TAR00361	Cathepsin B	TCMSP	CTSB
GS	MOL000511	TAR00374	Fatty acid synthase	TCMSP	FASN
GS	MOL000511	TAR00400	Heparin-binding growth factor 2	TCMSP	FGF2
GS	MOL000511	TAR00418	Interleukin-1 beta	TCMSP	IL1B
GS	MOL000511	TAR00427	E-selectin	TCMSP	SELE
GS	MOL000511	TAR00441	Stromelysin-1	TCMSP	MMP3
GS	MOL000511	TAR00593	Prostaglandin E2 receptor EP3 subtype	TCMSP	PTGER3
GS	MOL000511	TAR00704	Mitogen-activated protein kinase 8	TCMSP	MAPK8
GS	MOL000511	TAR00725	Stromelysin-2	TCMSP	MMP10
GS	MOL000511	TAR00308	Glucocorticoid receptor	TCMSP	NR3C1
GS	MOL000695	TAR00210	Muscarinic acetylcholine receptor M2	TCMSP	CHRM2
YHS	MOL000098	TAR00003	Nitric oxide synthase, inducible	TCMSP	NOS2
YHS	MOL000098	TAR00006	Prostaglandin G/H synthase 1	TCMSP	PTGS1
YHS	MOL000098	TAR00011	Insulin receptor	TCMSP	INSR
YHS	MOL000098	TAR00046	Estrogen receptor	TCMSP	ESR1
YHS	MOL000098	TAR00048	Androgen receptor	TCMSP	AR
YHS	MOL000098	TAR00086	Apoptosis regulator Bcl-2	TCMSP	BCL2
YHS	MOL000098	TAR00088	Arachidonate 5-lipoxygenase	TCMSP	ALOX5
YHS	MOL000098	TAR00094	Prostaglandin G/H synthase 2	TCMSP	PTGS2
YHS	MOL000098	TAR00153	Ornithine decarboxylase	TCMSP	ODC1
YHS	MOL000098	TAR00231	Acetyl-CoA carboxylase 1	TCMSP	ACACA
YHS	MOL000098	TAR00238	72 kDa type IV collagenase	TCMSP	MMP2
YHS	MOL000098	TAR00265	Tumor necrosis factor	TCMSP	TNF
YHS	MOL000098	TAR00298	Epidermal growth factor receptor	TCMSP	EGFR
YHS	MOL000098	TAR00307	Estrogen receptor beta	TCMSP	ESR2
YHS	MOL000098	TAR00318	Maltase-glucoamylase, intestinal	TCMSP	MGAM
YHS	MOL000098	TAR00346	Urokinase-type plasminogen activator	TCMSP	PLAU
YHS	MOL000098	TAR00351	Interleukin-6	TCMSP	IL6
YHS	MOL000098	TAR00353	Interstitial collagenase	TCMSP	MMP1
YHS	MOL000098	TAR00354	Mitogen-activated protein kinase 1	TCMSP	MAPK1
YHS	MOL000098	TAR00357	Serum paraoxonase/arylesterase 1	TCMSP	PON1
YHS	MOL000098	TAR00363	Cathepsin D	TCMSP	CTSD
YHS	MOL000098	TAR00365	Interferon gamma	TCMSP	IFNG
YHS	MOL000098	TAR00414	Transcription factor AP-1	TCMSP	JUN
YHS	MOL000098	TAR00417	C-C motif chemokine 2	TCMSP	CCL2
YHS	MOL000098	TAR00418	Interleukin-1 beta	TCMSP	IL1B
YHS	MOL000098	TAR00422	Glycogen synthase kinase-3 beta	TCMSP	GSK3B
YHS	MOL000098	TAR00427	E-selectin	TCMSP	SELE
YHS	MOL000098	TAR00428	Myeloperoxidase	TCMSP	MPO
YHS	MOL000098	TAR00431	Cell division control protein 2 homolog	TCMSP	CDC2
YHS	MOL000098	TAR00434	Tissue-type plasminogen activator	TCMSP	PLAT
YHS	MOL000098	TAR00436	Gap junction alpha-1 protein	TCMSP	GJA1
YHS	MOL000098	TAR00440	Vascular cell adhesion protein 1	TCMSP	VCAM1
YHS	MOL000098	TAR00457	Thrombomodulin	TCMSP	THBD
YHS	MOL000098	TAR00466	Tissue factor	TCMSP	F3
YHS	MOL000098	TAR00470	NAD(P)H dehydrogenase [quinone] 1	TCMSP	NQO1
YHS	MOL000098	TAR00568	Xanthine dehydrogenase/oxidase	TCMSP	XDH
YHS	MOL000098	TAR00593	Prostaglandin E2 receptor EP3 subtype	TCMSP	PTGER3
YHS	MOL000098	TAR00597	Superoxide dismutase [Cu-Zn]	TCMSP	SOD1
YHS	MOL000098	TAR00621	Cytochrome P450 3A4	TCMSP	CYP3A4
YHS	MOL000098	TAR00646	Cellular tumor antigen p53	TCMSP	TP53
YHS	MOL000098	TAR00724	Cytochrome P450 1A2	TCMSP	CYP1A2
YHS	MOL000098	TAR00731	Collagen alpha-1(I) chain	TCMSP	COL1A1
YHS	MOL000098	TAR00733	Glutathione S-transferase P	TCMSP	GSTP1
YHS	MOL000098	TAR00734	Pro-epidermal growth factor	TCMSP	EGF
YHS	MOL000098	TAR00740	Vascular endothelial growth factor A	TCMSP	VEGFA
YHS	MOL000098	TAR00744	NADPH--cytochrome P450 reductase	TCMSP	POR
YHS	MOL000098	TAR00781	Estrogen sulfotransferase	TCMSP	SULT1E1
YHS	MOL000098	TAR01293	DNA topoisomerase 1	TCMSP	TOP1
YHS	MOL000098	TAR01366	DNA gyrase subunit B	TCMSP	/
YHS	MOL000098	TAR02132	Heme oxygenase 1	TCMSP	HMOX1
YHS	MOL000098	TAR02885	Collagen alpha-1(III) chain	TCMSP	COL3A1
YHS	MOL000098	TAR02915	Retinoblastoma-associated protein	TCMSP	RB1
YHS	MOL000098	TAR02952	Glutathione S-transferase Mu 1	TCMSP	GSTM1
YHS	MOL000098	TAR02963	78 kDa glucose-regulated protein	TCMSP	/
YHS	MOL000098	TAR02998	Prostatic acid phosphatase	TCMSP	ACPP
YHS	MOL000098	TAR03204	Aryl hydrocarbon receptor	TCMSP	AHR
YHS	MOL000098	TAR03688	Glutathione S-transferase Mu 2	TCMSP	GSTM2
YHS	MOL000098	TAR03978	Interleukin-2	TCMSP	IL2
YHS	MOL000098	TAR00017	Thrombin	TCMSP	/
YHS	MOL000098	TAR00037	Potassium voltage-gated channel subfamily H member 2	TCMSP	KCNH2
YHS	MOL000098	TAR00070	Sodium channel protein type 5 subunit alpha	TCMSP	SCN5A
YHS	MOL000098	TAR00078	Peroxisome proliferator activated receptor gamma	TCMSP	PPARG
YHS	MOL000098	TAR00079	Coagulation factor Xa	TCMSP	F10
YHS	MOL000098	TAR00095	Nitric-oxide synthase, endothelial	TCMSP	NOS3
YHS	MOL000098	TAR00117	Carbonic anhydrase II	TCMSP	CA2
YHS	MOL000098	TAR00123	Coagulation factor VII	TCMSP	F7
YHS	MOL000098	TAR00158	Retinoic acid receptor RXR-alpha	TCMSP	RXRA
YHS	MOL000098	TAR00165	Acetylcholinesterase	TCMSP	ACHE
YHS	MOL000098	TAR00229	mRNA of Protein-tyrosine phosphatase, non-receptor type 1	TCMSP	PTPN1
YHS	MOL000098	TAR00261	Beta-2 adrenergic receptor	TCMSP	ADRB2
YHS	MOL000098	TAR00287	DNA topoisomerase II	TCMSP	TOP2
YHS	MOL000098	TAR00288	Aldose reductase	TCMSP	AKR1B1
YHS	MOL000098	TAR00309	Gamma-aminobutyric acid receptor subunit alpha-1	TCMSP	GABRA1
YHS	MOL000098	TAR00332	Dipeptidyl peptidase IV	TCMSP	DPP4
YHS	MOL000098	TAR00402	Mitogen-activated protein kinase 14	TCMSP	MAPK14
YHS	MOL000098	TAR00441	Stromelysin-1	TCMSP	MMP3
YHS	MOL000098	TAR00444	Heat shock protein HSP 90	TCMSP	HSP90AB1
YHS	MOL000098	TAR00482	Cell division protein kinase 2	TCMSP	/
YHS	MOL000098	TAR00491	Phosphatidylinositol-4,5-bisphosphate 3-kinase catalytic subunit, gamma isoform	TCMSP	PIK3CG
YHS	MOL000098	TAR00499	Beta-lactamase	TCMSP	/
YHS	MOL000098	TAR00565	Amine oxidase [flavin-containing] B	TCMSP	MAOB
YHS	MOL000098	TAR00647	Serine/threonine-protein kinase Chk1	TCMSP	CHEK1
YHS	MOL000098	TAR00699	mRNA of PKA Catalytic Subunit C-alpha	TCMSP	PRKACA
YHS	MOL000098	TAR02928	Trypsin-1	TCMSP	PRSS1
YHS	MOL000098	TAR02966	Proto-oncogene serine/threonine-protein kinase Pim-1	TCMSP	PIM1
YHS	MOL000098	TAR03025	Cyclin-A2	TCMSP	CCNA2
YHS	MOL000098	TAR03276	Nuclear receptor coactivator 2	TCMSP	NCOA2
YHS	MOL000217	TAR00003	Nitric oxide synthase, inducible	TCMSP	NOS2
YHS	MOL000217	TAR00006	Prostaglandin G/H synthase 1	TCMSP	PTGS1
YHS	MOL000217	TAR00007	Dopamine D1 receptor	TCMSP	DRD1
YHS	MOL000217	TAR00016	Muscarinic acetylcholine receptor M3	TCMSP	CHRM3
YHS	MOL000217	TAR00017	Thrombin	TCMSP	/
YHS	MOL000217	TAR00037	Potassium voltage-gated channel subfamily H member 2	TCMSP	KCNH2
YHS	MOL000217	TAR00038	Muscarinic acetylcholine receptor M1	TCMSP	CHRM1
YHS	MOL000217	TAR00046	Estrogen receptor	TCMSP	ESR1
YHS	MOL000217	TAR00048	Androgen receptor	TCMSP	AR
YHS	MOL000217	TAR00056	D(1B) dopamine receptor	TCMSP	DRD5
YHS	MOL000217	TAR00070	Sodium channel protein type 5 subunit alpha	TCMSP	SCN5A
YHS	MOL000217	TAR00078	Peroxisome proliferator activated receptor gamma	TCMSP	PPARG
YHS	MOL000217	TAR00079	Coagulation factor Xa	TCMSP	F10
YHS	MOL000217	TAR00087	Muscarinic acetylcholine receptor M5	TCMSP	CHRM5
YHS	MOL000217	TAR00094	Prostaglandin G/H synthase 2	TCMSP	PTGS2
YHS	MOL000217	TAR00105	Alpha-2A adrenergic receptor	TCMSP	ADRA2A
YHS	MOL000217	TAR00117	Carbonic anhydrase II	TCMSP	CA2
YHS	MOL000217	TAR00123	Coagulation factor VII	TCMSP	F7
YHS	MOL000217	TAR00126	Alpha-2C adrenergic receptor	TCMSP	ADRA2C
YHS	MOL000217	TAR00154	Muscarinic acetylcholine receptor M4	TCMSP	CHRM4
YHS	MOL000217	TAR00158	Retinoic acid receptor RXR-alpha	TCMSP	RXRA
YHS	MOL000217	TAR00163	Delta-type opioid receptor	TCMSP	OPRD1
YHS	MOL000217	TAR00165	Acetylcholinesterase	TCMSP	ACHE
YHS	MOL000217	TAR00172	CGMP-inhibited 3',5'-cyclic phosphodiesterase A	TCMSP	PDE3A
YHS	MOL000217	TAR00175	5-hydroxytryptamine 2A receptor	TCMSP	HTR2A
YHS	MOL000217	TAR00186	Sodium-dependent noradrenaline transporter	TCMSP	SLC6A2
YHS	MOL000217	TAR00191	Alpha-1A adrenergic receptor	TCMSP	ADRA1A
YHS	MOL000217	TAR00203	5-hydroxytryptamine 2C receptor	TCMSP	HTR2C
YHS	MOL000217	TAR00210	Muscarinic acetylcholine receptor M2	TCMSP	CHRM2
YHS	MOL000217	TAR00214	Alpha-2B adrenergic receptor	TCMSP	ADRA2B
YHS	MOL000217	TAR00216	Alpha-1B adrenergic receptor	TCMSP	ADRA1B
YHS	MOL000217	TAR00218	D(3) dopamine receptor	TCMSP	DRD3
YHS	MOL000217	TAR00229	mRNA of Protein-tyrosine phosphatase, non-receptor type 1	TCMSP	PTPN1
YHS	MOL000217	TAR00239	Sodium-dependent dopamine transporter	TCMSP	SLC6A3
YHS	MOL000217	TAR00261	Beta-2 adrenergic receptor	TCMSP	ADRB2
YHS	MOL000217	TAR00272	Alpha-1D adrenergic receptor	TCMSP	ADRA1D
YHS	MOL000217	TAR00287	DNA topoisomerase II	TCMSP	TOP2
YHS	MOL000217	TAR00290	Sodium-dependent serotonin transporter	TCMSP	SLC6A4
YHS	MOL000217	TAR00299	Mu-type opioid receptor	TCMSP	OPRM1
YHS	MOL000217	TAR00307	Estrogen receptor beta	TCMSP	ESR2
YHS	MOL000217	TAR00332	Dipeptidyl peptidase IV	TCMSP	DPP4
YHS	MOL000217	TAR00402	Mitogen-activated protein kinase 14	TCMSP	MAPK14
YHS	MOL000217	TAR00422	Glycogen synthase kinase-3 beta	TCMSP	GSK3B
YHS	MOL000217	TAR00444	Heat shock protein HSP 90	TCMSP	HSP90AB1
YHS	MOL000217	TAR00482	Cell division protein kinase 2	TCMSP	/
YHS	MOL000217	TAR00647	Serine/threonine-protein kinase Chk1	TCMSP	CHEK1
YHS	MOL000217	TAR02928	Trypsin-1	TCMSP	PRSS1
YHS	MOL000217	TAR02966	Proto-oncogene serine/threonine-protein kinase Pim-1	TCMSP	PIM1
YHS	MOL000217	TAR03025	Cyclin-A2	TCMSP	CCNA2
YHS	MOL000217	TAR03276	Nuclear receptor coactivator 2	TCMSP	NCOA2
YHS	MOL000217	TAR03279	Nuclear receptor coactivator 1	TCMSP	NCOA1
YHS	MOL000217	TAR03907	Calmodulin	TCMSP	CALM
YHS	MOL000359	TAR00046	Estrogen receptor	TCMSP	ESR1
YHS	MOL000359	TAR00048	Androgen receptor	TCMSP	AR
YHS	MOL000359	TAR00209	Progesterone receptor	TCMSP	PGR
YHS	MOL000359	TAR00252	Mineralocorticoid receptor	TCMSP	NR3C2
YHS	MOL000359	TAR00308	Glucocorticoid receptor	TCMSP	NR3C1
YHS	MOL000359	TAR03276	Nuclear receptor coactivator 2	TCMSP	NCOA2
YHS	MOL000449	TAR00003	Nitric oxide synthase, inducible	TCMSP	NOS2
YHS	MOL000449	TAR00006	Prostaglandin G/H synthase 1	TCMSP	PTGS1
YHS	MOL000449	TAR00016	Muscarinic acetylcholine receptor M3	TCMSP	CHRM3
YHS	MOL000449	TAR00017	Thrombin	TCMSP	/
YHS	MOL000449	TAR00038	Muscarinic acetylcholine receptor M1	TCMSP	CHRM1
YHS	MOL000449	TAR00046	Estrogen receptor	TCMSP	ESR1
YHS	MOL000449	TAR00048	Androgen receptor	TCMSP	AR
YHS	MOL000449	TAR00063	Beta-1 adrenergic receptor	TCMSP	ADRB1
YHS	MOL000449	TAR00070	Sodium channel protein type 5 subunit alpha	TCMSP	SCN5A
YHS	MOL000449	TAR00078	Peroxisome proliferator activated receptor gamma	TCMSP	PPARG
YHS	MOL000449	TAR00094	Prostaglandin G/H synthase 2	TCMSP	PTGS2
YHS	MOL000449	TAR00095	Nitric-oxide synthase, endothelial	TCMSP	NOS3
YHS	MOL000449	TAR00105	Alpha-2A adrenergic receptor	TCMSP	ADRA2A
YHS	MOL000449	TAR00117	Carbonic anhydrase II	TCMSP	CA2
YHS	MOL000449	TAR00158	Retinoic acid receptor RXR-alpha	TCMSP	RXRA
YHS	MOL000449	TAR00165	Acetylcholinesterase	TCMSP	ACHE
YHS	MOL000449	TAR00175	5-hydroxytryptamine 2A receptor	TCMSP	HTR2A
YHS	MOL000449	TAR00186	Sodium-dependent noradrenaline transporter	TCMSP	SLC6A2
YHS	MOL000449	TAR00191	Alpha-1A adrenergic receptor	TCMSP	ADRA1A
YHS	MOL000449	TAR00200	Gamma-aminobutyric-acid receptor alpha-3 subunit	TCMSP	GABRA3
YHS	MOL000449	TAR00209	Progesterone receptor	TCMSP	PGR
YHS	MOL000449	TAR00210	Muscarinic acetylcholine receptor M2	TCMSP	CHRM2
YHS	MOL000449	TAR00216	Alpha-1B adrenergic receptor	TCMSP	ADRA1B
YHS	MOL000449	TAR00239	Sodium-dependent dopamine transporter	TCMSP	SLC6A3
YHS	MOL000449	TAR00252	Mineralocorticoid receptor	TCMSP	NR3C2
YHS	MOL000449	TAR00261	Beta-2 adrenergic receptor	TCMSP	ADRB2
YHS	MOL000449	TAR00288	Aldose reductase	TCMSP	AKR1B1
YHS	MOL000449	TAR00308	Glucocorticoid receptor	TCMSP	NR3C1
YHS	MOL000449	TAR00309	Gamma-aminobutyric acid receptor subunit alpha-1	TCMSP	GABRA1
YHS	MOL000449	TAR00332	Dipeptidyl peptidase IV	TCMSP	DPP4
YHS	MOL000449	TAR00346	Urokinase-type plasminogen activator	TCMSP	PLAU
YHS	MOL000449	TAR00482	Cell division protein kinase 2	TCMSP	/
YHS	MOL000449	TAR00499	Beta-lactamase	TCMSP	/
YHS	MOL000449	TAR00521	Leukotriene A-4 hydrolase	TCMSP	LTA4H
YHS	MOL000449	TAR00565	Amine oxidase [flavin-containing] B	TCMSP	MAOB
YHS	MOL000449	TAR00566	Amine oxidase [flavin-containing] A	TCMSP	MAOA
YHS	MOL000449	TAR00581	Neuronal acetylcholine receptor protein, alpha-7 chain	TCMSP	CHRNA7
YHS	MOL000449	TAR00699	mRNA of PKA Catalytic Subunit C-alpha	TCMSP	PRKACA
YHS	MOL000449	TAR00727	Alcohol dehydrogenase 1C	TCMSP	ADH1C
YHS	MOL000449	TAR01201	Ig gamma-1 chain C region	TCMSP	/
YHS	MOL000449	TAR01696	Chymotrypsinogen B	TCMSP	CTRB1
YHS	MOL000449	TAR02928	Trypsin-1	TCMSP	PRSS1
YHS	MOL000449	TAR03276	Nuclear receptor coactivator 2	TCMSP	NCOA2
YHS	MOL000449	TAR03279	Nuclear receptor coactivator 1	TCMSP	NCOA1
YHS	MOL000785	TAR00003	Nitric oxide synthase, inducible	TCMSP	NOS2
YHS	MOL000785	TAR00006	Prostaglandin G/H synthase 1	TCMSP	PTGS1
YHS	MOL000785	TAR00017	Thrombin	TCMSP	/
YHS	MOL000785	TAR00037	Potassium voltage-gated channel subfamily H member 2	TCMSP	KCNH2
YHS	MOL000785	TAR00046	Estrogen receptor	TCMSP	ESR1
YHS	MOL000785	TAR00048	Androgen receptor	TCMSP	AR
YHS	MOL000785	TAR00070	Sodium channel protein type 5 subunit alpha	TCMSP	SCN5A
YHS	MOL000785	TAR00078	Peroxisome proliferator activated receptor gamma	TCMSP	PPARG
YHS	MOL000785	TAR00094	Prostaglandin G/H synthase 2	TCMSP	PTGS2
YHS	MOL000785	TAR00095	Nitric-oxide synthase, endothelial	TCMSP	NOS3
YHS	MOL000785	TAR00117	Carbonic anhydrase II	TCMSP	CA2
YHS	MOL000785	TAR00123	Coagulation factor VII	TCMSP	F7
YHS	MOL000785	TAR00158	Retinoic acid receptor RXR-alpha	TCMSP	RXRA
YHS	MOL000785	TAR00165	Acetylcholinesterase	TCMSP	ACHE
YHS	MOL000785	TAR00229	mRNA of Protein-tyrosine phosphatase, non-receptor type 1	TCMSP	PTPN1
YHS	MOL000785	TAR00261	Beta-2 adrenergic receptor	TCMSP	ADRB2
YHS	MOL000785	TAR00307	Estrogen receptor beta	TCMSP	ESR2
YHS	MOL000785	TAR00332	Dipeptidyl peptidase IV	TCMSP	DPP4
YHS	MOL000785	TAR00402	Mitogen-activated protein kinase 14	TCMSP	MAPK14
YHS	MOL000785	TAR00422	Glycogen synthase kinase-3 beta	TCMSP	GSK3B
YHS	MOL000785	TAR00444	Heat shock protein HSP 90	TCMSP	HSP90AB1
YHS	MOL000785	TAR00482	Cell division protein kinase 2	TCMSP	/
YHS	MOL000785	TAR00647	Serine/threonine-protein kinase Chk1	TCMSP	CHEK1
YHS	MOL000785	TAR00699	mRNA of PKA Catalytic Subunit C-alpha	TCMSP	PRKACA
YHS	MOL000785	TAR02928	Trypsin-1	TCMSP	PRSS1
YHS	MOL000785	TAR02966	Proto-oncogene serine/threonine-protein kinase Pim-1	TCMSP	PIM1
YHS	MOL000785	TAR03025	Cyclin-A2	TCMSP	CCNA2
YHS	MOL000785	TAR03276	Nuclear receptor coactivator 2	TCMSP	NCOA2
YHS	MOL000785	TAR03907	Calmodulin	TCMSP	CALM
YHS	MOL000787	TAR00003	Nitric oxide synthase, inducible	TCMSP	NOS2
YHS	MOL000787	TAR00006	Prostaglandin G/H synthase 1	TCMSP	PTGS1
YHS	MOL000787	TAR00007	Dopamine D1 receptor	TCMSP	DRD1
YHS	MOL000787	TAR00016	Muscarinic acetylcholine receptor M3	TCMSP	CHRM3
YHS	MOL000787	TAR00017	Thrombin	TCMSP	/
YHS	MOL000787	TAR00037	Potassium voltage-gated channel subfamily H member 2	TCMSP	KCNH2
YHS	MOL000787	TAR00038	Muscarinic acetylcholine receptor M1	TCMSP	CHRM1
YHS	MOL000787	TAR00046	Estrogen receptor	TCMSP	ESR1
YHS	MOL000787	TAR00048	Androgen receptor	TCMSP	AR
YHS	MOL000787	TAR00070	Sodium channel protein type 5 subunit alpha	TCMSP	SCN5A
YHS	MOL000787	TAR00078	Peroxisome proliferator activated receptor gamma	TCMSP	PPARG
YHS	MOL000787	TAR00079	Coagulation factor Xa	TCMSP	F10
YHS	MOL000787	TAR00087	Muscarinic acetylcholine receptor M5	TCMSP	CHRM5
YHS	MOL000787	TAR00094	Prostaglandin G/H synthase 2	TCMSP	PTGS2
YHS	MOL000787	TAR00113	5-hydroxytryptamine receptor 3A	TCMSP	HTR3A
YHS	MOL000787	TAR00123	Coagulation factor VII	TCMSP	F7
YHS	MOL000787	TAR00139	Vascular endothelial growth factor receptor 2	TCMSP	KDR
YHS	MOL000787	TAR00154	Muscarinic acetylcholine receptor M4	TCMSP	CHRM4
YHS	MOL000787	TAR00163	Delta-type opioid receptor	TCMSP	OPRD1
YHS	MOL000787	TAR00165	Acetylcholinesterase	TCMSP	ACHE
YHS	MOL000787	TAR00172	CGMP-inhibited 3',5'-cyclic phosphodiesterase A	TCMSP	PDE3A
YHS	MOL000787	TAR00175	5-hydroxytryptamine 2A receptor	TCMSP	HTR2A
YHS	MOL000787	TAR00216	Alpha-1B adrenergic receptor	TCMSP	ADRA1B
YHS	MOL000787	TAR00229	mRNA of Protein-tyrosine phosphatase, non-receptor type 1	TCMSP	PTPN1
YHS	MOL000787	TAR00239	Sodium-dependent dopamine transporter	TCMSP	SLC6A3
YHS	MOL000787	TAR00261	Beta-2 adrenergic receptor	TCMSP	ADRB2
YHS	MOL000787	TAR00272	Alpha-1D adrenergic receptor	TCMSP	ADRA1D
YHS	MOL000787	TAR00287	DNA topoisomerase II	TCMSP	TOP2
YHS	MOL000787	TAR00290	Sodium-dependent serotonin transporter	TCMSP	SLC6A4
YHS	MOL000787	TAR00299	Mu-type opioid receptor	TCMSP	OPRM1
YHS	MOL000787	TAR00307	Estrogen receptor beta	TCMSP	ESR2
YHS	MOL000787	TAR00332	Dipeptidyl peptidase IV	TCMSP	DPP4
YHS	MOL000787	TAR00402	Mitogen-activated protein kinase 14	TCMSP	MAPK14
YHS	MOL000787	TAR00422	Glycogen synthase kinase-3 beta	TCMSP	GSK3B
YHS	MOL000787	TAR00444	Heat shock protein HSP 90	TCMSP	HSP90AB1
YHS	MOL000787	TAR00482	Cell division protein kinase 2	TCMSP	/
YHS	MOL000787	TAR00489	Type IV phosphodiesterase	TCMSP	PDE4
YHS	MOL000787	TAR00647	Serine/threonine-protein kinase Chk1	TCMSP	CHEK1
YHS	MOL000787	TAR00699	mRNA of PKA Catalytic Subunit C-alpha	TCMSP	PRKACA
YHS	MOL000787	TAR02928	Trypsin-1	TCMSP	PRSS1
YHS	MOL000787	TAR02966	Proto-oncogene serine/threonine-protein kinase Pim-1	TCMSP	PIM1
YHS	MOL000787	TAR03025	Cyclin-A2	TCMSP	CCNA2
YHS	MOL000787	TAR03256	Voltage-dependent L-type calcium channel subunit alpha-1S	TCMSP	CACNA1S
YHS	MOL000787	TAR03907	Calmodulin	TCMSP	CALM
YHS	MOL000790	TAR00003	Nitric oxide synthase, inducible	TCMSP	NOS2
YHS	MOL000790	TAR00006	Prostaglandin G/H synthase 1	TCMSP	PTGS1
YHS	MOL000790	TAR00007	Dopamine D1 receptor	TCMSP	DRD1
YHS	MOL000790	TAR00016	Muscarinic acetylcholine receptor M3	TCMSP	CHRM3
YHS	MOL000790	TAR00017	Thrombin	TCMSP	/
YHS	MOL000790	TAR00037	Potassium voltage-gated channel subfamily H member 2	TCMSP	KCNH2
YHS	MOL000790	TAR00038	Muscarinic acetylcholine receptor M1	TCMSP	CHRM1
YHS	MOL000790	TAR00046	Estrogen receptor	TCMSP	ESR1
YHS	MOL000790	TAR00048	Androgen receptor	TCMSP	AR
YHS	MOL000790	TAR00056	D(1B) dopamine receptor	TCMSP	DRD5
YHS	MOL000790	TAR00070	Sodium channel protein type 5 subunit alpha	TCMSP	SCN5A
YHS	MOL000790	TAR00078	Peroxisome proliferator activated receptor gamma	TCMSP	PPARG
YHS	MOL000790	TAR00079	Coagulation factor Xa	TCMSP	F10
YHS	MOL000790	TAR00087	Muscarinic acetylcholine receptor M5	TCMSP	CHRM5
YHS	MOL000790	TAR00094	Prostaglandin G/H synthase 2	TCMSP	PTGS2
YHS	MOL000790	TAR00095	Nitric-oxide synthase, endothelial	TCMSP	NOS3
YHS	MOL000790	TAR00113	5-hydroxytryptamine receptor 3A	TCMSP	HTR3A
YHS	MOL000790	TAR00117	Carbonic anhydrase II	TCMSP	CA2
YHS	MOL000790	TAR00126	Alpha-2C adrenergic receptor	TCMSP	ADRA2C
YHS	MOL000790	TAR00154	Muscarinic acetylcholine receptor M4	TCMSP	CHRM4
YHS	MOL000790	TAR00158	Retinoic acid receptor RXR-alpha	TCMSP	RXRA
YHS	MOL000790	TAR00163	Delta-type opioid receptor	TCMSP	OPRD1
YHS	MOL000790	TAR00165	Acetylcholinesterase	TCMSP	ACHE
YHS	MOL000790	TAR00175	5-hydroxytryptamine 2A receptor	TCMSP	HTR2A
YHS	MOL000790	TAR00186	Sodium-dependent noradrenaline transporter	TCMSP	SLC6A2
YHS	MOL000790	TAR00191	Alpha-1A adrenergic receptor	TCMSP	ADRA1A
YHS	MOL000790	TAR00203	5-hydroxytryptamine 2C receptor	TCMSP	HTR2C
YHS	MOL000790	TAR00210	Muscarinic acetylcholine receptor M2	TCMSP	CHRM2
YHS	MOL000790	TAR00214	Alpha-2B adrenergic receptor	TCMSP	ADRA2B
YHS	MOL000790	TAR00216	Alpha-1B adrenergic receptor	TCMSP	ADRA1B
YHS	MOL000790	TAR00218	D(3) dopamine receptor	TCMSP	DRD3
YHS	MOL000790	TAR00229	mRNA of Protein-tyrosine phosphatase, non-receptor type 1	TCMSP	PTPN1
YHS	MOL000790	TAR00239	Sodium-dependent dopamine transporter	TCMSP	SLC6A3
YHS	MOL000790	TAR00261	Beta-2 adrenergic receptor	TCMSP	ADRB2
YHS	MOL000790	TAR00272	Alpha-1D adrenergic receptor	TCMSP	ADRA1D
YHS	MOL000790	TAR00290	Sodium-dependent serotonin transporter	TCMSP	SLC6A4
YHS	MOL000790	TAR00299	Mu-type opioid receptor	TCMSP	OPRM1
YHS	MOL000790	TAR00307	Estrogen receptor beta	TCMSP	ESR2
YHS	MOL000790	TAR00332	Dipeptidyl peptidase IV	TCMSP	DPP4
YHS	MOL000790	TAR00402	Mitogen-activated protein kinase 14	TCMSP	MAPK14
YHS	MOL000790	TAR00422	Glycogen synthase kinase-3 beta	TCMSP	GSK3B
YHS	MOL000790	TAR00444	Heat shock protein HSP 90	TCMSP	HSP90AB1
YHS	MOL000790	TAR00482	Cell division protein kinase 2	TCMSP	/
YHS	MOL000790	TAR00647	Serine/threonine-protein kinase Chk1	TCMSP	CHEK1
YHS	MOL000790	TAR00699	mRNA of PKA Catalytic Subunit C-alpha	TCMSP	PRKACA
YHS	MOL000790	TAR00789	Retinoic acid receptor RXR-beta	TCMSP	RXRB
YHS	MOL000790	TAR01201	Ig gamma-1 chain C region	TCMSP	/
YHS	MOL000790	TAR02928	Trypsin-1	TCMSP	PRSS1
YHS	MOL000790	TAR02966	Proto-oncogene serine/threonine-protein kinase Pim-1	TCMSP	PIM1
YHS	MOL000790	TAR03025	Cyclin-A2	TCMSP	CCNA2
YHS	MOL000790	TAR03279	Nuclear receptor coactivator 1	TCMSP	NCOA1
YHS	MOL000790	TAR03727	Calcium-activated potassium channel subunit alpha 1	TCMSP	KCNMA1
YHS	MOL000790	TAR03907	Calmodulin	TCMSP	CALM
YHS	MOL000791	TAR00070	Sodium channel protein type 5 subunit alpha	TCMSP	SCN5A
YHS	MOL000791	TAR00071	Gonadotropin-releasing hormone receptor	TCMSP	GNRHR
YHS	MOL000791	TAR00186	Sodium-dependent noradrenaline transporter	TCMSP	SLC6A2
YHS	MOL000791	TAR00314	Metabotropic glutamate receptor 1	TCMSP	GRM1
YHS	MOL000791	TAR00406	Corticoliberin	TCMSP	CRH
YHS	MOL000791	TAR00436	Gap junction alpha-1 protein	TCMSP	GJA1
YHS	MOL000791	TAR00473	Metabotropic glutamate receptor 5	TCMSP	GRM5
YHS	MOL000791	TAR00783	Aldehyde dehydrogenase, dimeric NADP-preferring	TCMSP	ALDH3A1
YHS	MOL000791	TAR03783	Glutamate [NMDA] receptor subunit epsilon-4	TCMSP	/
YHS	MOL000791	TAR00003	Nitric oxide synthase, inducible	TCMSP	NOS2
YHS	MOL000791	TAR00006	Prostaglandin G/H synthase 1	TCMSP	PTGS1
YHS	MOL000791	TAR00017	Thrombin	TCMSP	/
YHS	MOL000791	TAR00037	Potassium voltage-gated channel subfamily H member 2	TCMSP	KCNH2
YHS	MOL000791	TAR00046	Estrogen receptor	TCMSP	ESR1
YHS	MOL000791	TAR00048	Androgen receptor	TCMSP	AR
YHS	MOL000791	TAR00078	Peroxisome proliferator activated receptor gamma	TCMSP	PPARG
YHS	MOL000791	TAR00079	Coagulation factor Xa	TCMSP	F10
YHS	MOL000791	TAR00094	Prostaglandin G/H synthase 2	TCMSP	PTGS2
YHS	MOL000791	TAR00139	Vascular endothelial growth factor receptor 2	TCMSP	KDR
YHS	MOL000791	TAR00165	Acetylcholinesterase	TCMSP	ACHE
YHS	MOL000791	TAR00229	mRNA of Protein-tyrosine phosphatase, non-receptor type 1	TCMSP	PTPN1
YHS	MOL000791	TAR00287	DNA topoisomerase II	TCMSP	TOP2
YHS	MOL000791	TAR00307	Estrogen receptor beta	TCMSP	ESR2
YHS	MOL000791	TAR00332	Dipeptidyl peptidase IV	TCMSP	DPP4
YHS	MOL000791	TAR00402	Mitogen-activated protein kinase 14	TCMSP	MAPK14
YHS	MOL000791	TAR00422	Glycogen synthase kinase-3 beta	TCMSP	GSK3B
YHS	MOL000791	TAR00444	Heat shock protein HSP 90	TCMSP	HSP90AB1
YHS	MOL000791	TAR00482	Cell division protein kinase 2	TCMSP	/
YHS	MOL000791	TAR00647	Serine/threonine-protein kinase Chk1	TCMSP	CHEK1
YHS	MOL000791	TAR00699	mRNA of PKA Catalytic Subunit C-alpha	TCMSP	PRKACA
YHS	MOL000791	TAR02966	Proto-oncogene serine/threonine-protein kinase Pim-1	TCMSP	PIM1
YHS	MOL000793	TAR00003	Nitric oxide synthase, inducible	TCMSP	NOS2
YHS	MOL000793	TAR00006	Prostaglandin G/H synthase 1	TCMSP	PTGS1
YHS	MOL000793	TAR00016	Muscarinic acetylcholine receptor M3	TCMSP	CHRM3
YHS	MOL000793	TAR00017	Thrombin	TCMSP	/
YHS	MOL000793	TAR00037	Potassium voltage-gated channel subfamily H member 2	TCMSP	KCNH2
YHS	MOL000793	TAR00038	Muscarinic acetylcholine receptor M1	TCMSP	CHRM1
YHS	MOL000793	TAR00046	Estrogen receptor	TCMSP	ESR1
YHS	MOL000793	TAR00048	Androgen receptor	TCMSP	AR
YHS	MOL000793	TAR00070	Sodium channel protein type 5 subunit alpha	TCMSP	SCN5A
YHS	MOL000793	TAR00078	Peroxisome proliferator activated receptor gamma	TCMSP	PPARG
YHS	MOL000793	TAR00079	Coagulation factor Xa	TCMSP	F10
YHS	MOL000793	TAR00087	Muscarinic acetylcholine receptor M5	TCMSP	CHRM5
YHS	MOL000793	TAR00094	Prostaglandin G/H synthase 2	TCMSP	PTGS2
YHS	MOL000793	TAR00095	Nitric-oxide synthase, endothelial	TCMSP	NOS3
YHS	MOL000793	TAR00154	Muscarinic acetylcholine receptor M4	TCMSP	CHRM4
YHS	MOL000793	TAR00158	Retinoic acid receptor RXR-alpha	TCMSP	RXRA
YHS	MOL000793	TAR00163	Delta-type opioid receptor	TCMSP	OPRD1
YHS	MOL000793	TAR00165	Acetylcholinesterase	TCMSP	ACHE
YHS	MOL000793	TAR00216	Alpha-1B adrenergic receptor	TCMSP	ADRA1B
YHS	MOL000793	TAR00229	mRNA of Protein-tyrosine phosphatase, non-receptor type 1	TCMSP	PTPN1
YHS	MOL000793	TAR00261	Beta-2 adrenergic receptor	TCMSP	ADRB2
YHS	MOL000793	TAR00272	Alpha-1D adrenergic receptor	TCMSP	ADRA1D
YHS	MOL000793	TAR00287	DNA topoisomerase II	TCMSP	TOP2
YHS	MOL000793	TAR00299	Mu-type opioid receptor	TCMSP	OPRM1
YHS	MOL000793	TAR00307	Estrogen receptor beta	TCMSP	ESR2
YHS	MOL000793	TAR00332	Dipeptidyl peptidase IV	TCMSP	DPP4
YHS	MOL000793	TAR00402	Mitogen-activated protein kinase 14	TCMSP	MAPK14
YHS	MOL000793	TAR00422	Glycogen synthase kinase-3 beta	TCMSP	GSK3B
YHS	MOL000793	TAR00482	Cell division protein kinase 2	TCMSP	/
YHS	MOL000793	TAR00647	Serine/threonine-protein kinase Chk1	TCMSP	CHEK1
YHS	MOL000793	TAR02966	Proto-oncogene serine/threonine-protein kinase Pim-1	TCMSP	PIM1
YHS	MOL000793	TAR03025	Cyclin-A2	TCMSP	CCNA2
YHS	MOL000793	TAR03907	Calmodulin	TCMSP	CALM
YHS	MOL001454	TAR00003	Nitric oxide synthase, inducible	TCMSP	NOS2
YHS	MOL001454	TAR00006	Prostaglandin G/H synthase 1	TCMSP	PTGS1
YHS	MOL001454	TAR00017	Thrombin	TCMSP	/
YHS	MOL001454	TAR00037	Potassium voltage-gated channel subfamily H member 2	TCMSP	KCNH2
YHS	MOL001454	TAR00046	Estrogen receptor	TCMSP	ESR1
YHS	MOL001454	TAR00048	Androgen receptor	TCMSP	AR
YHS	MOL001454	TAR00070	Sodium channel protein type 5 subunit alpha	TCMSP	SCN5A
YHS	MOL001454	TAR00078	Peroxisome proliferator activated receptor gamma	TCMSP	PPARG
YHS	MOL001454	TAR00079	Coagulation factor Xa	TCMSP	F10
YHS	MOL001454	TAR00094	Prostaglandin G/H synthase 2	TCMSP	PTGS2
YHS	MOL001454	TAR00095	Nitric-oxide synthase, endothelial	TCMSP	NOS3
YHS	MOL001454	TAR00117	Carbonic anhydrase II	TCMSP	CA2
YHS	MOL001454	TAR00158	Retinoic acid receptor RXR-alpha	TCMSP	RXRA
YHS	MOL001454	TAR00165	Acetylcholinesterase	TCMSP	ACHE
YHS	MOL001454	TAR00261	Beta-2 adrenergic receptor	TCMSP	ADRB2
YHS	MOL001454	TAR00307	Estrogen receptor beta	TCMSP	ESR2
YHS	MOL001454	TAR00332	Dipeptidyl peptidase IV	TCMSP	DPP4
YHS	MOL001454	TAR00402	Mitogen-activated protein kinase 14	TCMSP	MAPK14
YHS	MOL001454	TAR00422	Glycogen synthase kinase-3 beta	TCMSP	GSK3B
YHS	MOL001454	TAR00444	Heat shock protein HSP 90	TCMSP	HSP90AB1
YHS	MOL001454	TAR00482	Cell division protein kinase 2	TCMSP	/
YHS	MOL001454	TAR00647	Serine/threonine-protein kinase Chk1	TCMSP	CHEK1
YHS	MOL001454	TAR00699	mRNA of PKA Catalytic Subunit C-alpha	TCMSP	PRKACA
YHS	MOL001454	TAR02928	Trypsin-1	TCMSP	PRSS1
YHS	MOL001454	TAR02966	Proto-oncogene serine/threonine-protein kinase Pim-1	TCMSP	PIM1
YHS	MOL001454	TAR03025	Cyclin-A2	TCMSP	CCNA2
YHS	MOL001454	TAR03276	Nuclear receptor coactivator 2	TCMSP	NCOA2
YHS	MOL001454	TAR03868	cAMP and cAMP-inhibited cGMP 3',5'-cyclic phosphodiesterase 10A	TCMSP	PDE10A
YHS	MOL001454	TAR03907	Calmodulin	TCMSP	CALM
YHS	MOL001458	TAR00003	Nitric oxide synthase, inducible	TCMSP	NOS2
YHS	MOL001458	TAR00006	Prostaglandin G/H synthase 1	TCMSP	PTGS1
YHS	MOL001458	TAR00017	Thrombin	TCMSP	/
YHS	MOL001458	TAR00037	Potassium voltage-gated channel subfamily H member 2	TCMSP	KCNH2
YHS	MOL001458	TAR00046	Estrogen receptor	TCMSP	ESR1
YHS	MOL001458	TAR00048	Androgen receptor	TCMSP	AR
YHS	MOL001458	TAR00070	Sodium channel protein type 5 subunit alpha	TCMSP	SCN5A
YHS	MOL001458	TAR00078	Peroxisome proliferator activated receptor gamma	TCMSP	PPARG
YHS	MOL001458	TAR00094	Prostaglandin G/H synthase 2	TCMSP	PTGS2
YHS	MOL001458	TAR00095	Nitric-oxide synthase, endothelial	TCMSP	NOS3
YHS	MOL001458	TAR00165	Acetylcholinesterase	TCMSP	ACHE
YHS	MOL001458	TAR00307	Estrogen receptor beta	TCMSP	ESR2
YHS	MOL001458	TAR00332	Dipeptidyl peptidase IV	TCMSP	DPP4
YHS	MOL001458	TAR00402	Mitogen-activated protein kinase 14	TCMSP	MAPK14
YHS	MOL001458	TAR00422	Glycogen synthase kinase-3 beta	TCMSP	GSK3B
YHS	MOL001458	TAR00482	Cell division protein kinase 2	TCMSP	/
YHS	MOL001458	TAR00647	Serine/threonine-protein kinase Chk1	TCMSP	CHEK1
YHS	MOL001458	TAR02928	Trypsin-1	TCMSP	PRSS1
YHS	MOL001458	TAR02966	Proto-oncogene serine/threonine-protein kinase Pim-1	TCMSP	PIM1
YHS	MOL001458	TAR03025	Cyclin-A2	TCMSP	CCNA2
YHS	MOL001460	TAR00003	Nitric oxide synthase, inducible	TCMSP	NOS2
YHS	MOL001460	TAR00006	Prostaglandin G/H synthase 1	TCMSP	PTGS1
YHS	MOL001460	TAR00007	Dopamine D1 receptor	TCMSP	DRD1
YHS	MOL001460	TAR00016	Muscarinic acetylcholine receptor M3	TCMSP	CHRM3
YHS	MOL001460	TAR00017	Thrombin	TCMSP	/
YHS	MOL001460	TAR00037	Potassium voltage-gated channel subfamily H member 2	TCMSP	KCNH2
YHS	MOL001460	TAR00038	Muscarinic acetylcholine receptor M1	TCMSP	CHRM1
YHS	MOL001460	TAR00046	Estrogen receptor	TCMSP	ESR1
YHS	MOL001460	TAR00048	Androgen receptor	TCMSP	AR
YHS	MOL001460	TAR00070	Sodium channel protein type 5 subunit alpha	TCMSP	SCN5A
YHS	MOL001460	TAR00078	Peroxisome proliferator activated receptor gamma	TCMSP	PPARG
YHS	MOL001460	TAR00079	Coagulation factor Xa	TCMSP	F10
YHS	MOL001460	TAR00087	Muscarinic acetylcholine receptor M5	TCMSP	CHRM5
YHS	MOL001460	TAR00094	Prostaglandin G/H synthase 2	TCMSP	PTGS2
YHS	MOL001460	TAR00095	Nitric-oxide synthase, endothelial	TCMSP	NOS3
YHS	MOL001460	TAR00113	5-hydroxytryptamine receptor 3A	TCMSP	HTR3A
YHS	MOL001460	TAR00123	Coagulation factor VII	TCMSP	F7
YHS	MOL001460	TAR00139	Vascular endothelial growth factor receptor 2	TCMSP	KDR
YHS	MOL001460	TAR00154	Muscarinic acetylcholine receptor M4	TCMSP	CHRM4
YHS	MOL001460	TAR00163	Delta-type opioid receptor	TCMSP	OPRD1
YHS	MOL001460	TAR00165	Acetylcholinesterase	TCMSP	ACHE
YHS	MOL001460	TAR00172	CGMP-inhibited 3',5'-cyclic phosphodiesterase A	TCMSP	PDE3A
YHS	MOL001460	TAR00175	5-hydroxytryptamine 2A receptor	TCMSP	HTR2A
YHS	MOL001460	TAR00216	Alpha-1B adrenergic receptor	TCMSP	ADRA1B
YHS	MOL001460	TAR00229	mRNA of Protein-tyrosine phosphatase, non-receptor type 1	TCMSP	PTPN1
YHS	MOL001460	TAR00261	Beta-2 adrenergic receptor	TCMSP	ADRB2
YHS	MOL001460	TAR00272	Alpha-1D adrenergic receptor	TCMSP	ADRA1D
YHS	MOL001460	TAR00287	DNA topoisomerase II	TCMSP	TOP2
YHS	MOL001460	TAR00290	Sodium-dependent serotonin transporter	TCMSP	SLC6A4
YHS	MOL001460	TAR00299	Mu-type opioid receptor	TCMSP	OPRM1
YHS	MOL001460	TAR00307	Estrogen receptor beta	TCMSP	ESR2
YHS	MOL001460	TAR00332	Dipeptidyl peptidase IV	TCMSP	DPP4
YHS	MOL001460	TAR00402	Mitogen-activated protein kinase 14	TCMSP	MAPK14
YHS	MOL001460	TAR00422	Glycogen synthase kinase-3 beta	TCMSP	GSK3B
YHS	MOL001460	TAR00444	Heat shock protein HSP 90	TCMSP	HSP90AB1
YHS	MOL001460	TAR00482	Cell division protein kinase 2	TCMSP	/
YHS	MOL001460	TAR00647	Serine/threonine-protein kinase Chk1	TCMSP	CHEK1
YHS	MOL001460	TAR00699	mRNA of PKA Catalytic Subunit C-alpha	TCMSP	PRKACA
YHS	MOL001460	TAR02928	Trypsin-1	TCMSP	PRSS1
YHS	MOL001460	TAR02966	Proto-oncogene serine/threonine-protein kinase Pim-1	TCMSP	PIM1
YHS	MOL001460	TAR03025	Cyclin-A2	TCMSP	CCNA2
YHS	MOL001460	TAR03256	Voltage-dependent L-type calcium channel subunit alpha-1S	TCMSP	CACNA1S
YHS	MOL001460	TAR03279	Nuclear receptor coactivator 1	TCMSP	NCOA1
YHS	MOL001460	TAR03868	cAMP and cAMP-inhibited cGMP 3',5'-cyclic phosphodiesterase 10A	TCMSP	PDE10A
YHS	MOL001460	TAR03907	Calmodulin	TCMSP	CALM
YHS	MOL001461	TAR00003	Nitric oxide synthase, inducible	TCMSP	NOS2
YHS	MOL001461	TAR00006	Prostaglandin G/H synthase 1	TCMSP	PTGS1
YHS	MOL001461	TAR00017	Thrombin	TCMSP	/
YHS	MOL001461	TAR00037	Potassium voltage-gated channel subfamily H member 2	TCMSP	KCNH2
YHS	MOL001461	TAR00046	Estrogen receptor	TCMSP	ESR1
YHS	MOL001461	TAR00048	Androgen receptor	TCMSP	AR
YHS	MOL001461	TAR00070	Sodium channel protein type 5 subunit alpha	TCMSP	SCN5A
YHS	MOL001461	TAR00078	Peroxisome proliferator activated receptor gamma	TCMSP	PPARG
YHS	MOL001461	TAR00079	Coagulation factor Xa	TCMSP	F10
YHS	MOL001461	TAR00094	Prostaglandin G/H synthase 2	TCMSP	PTGS2
YHS	MOL001461	TAR00095	Nitric-oxide synthase, endothelial	TCMSP	NOS3
YHS	MOL001461	TAR00158	Retinoic acid receptor RXR-alpha	TCMSP	RXRA
YHS	MOL001461	TAR00165	Acetylcholinesterase	TCMSP	ACHE
YHS	MOL001461	TAR00307	Estrogen receptor beta	TCMSP	ESR2
YHS	MOL001461	TAR00332	Dipeptidyl peptidase IV	TCMSP	DPP4
YHS	MOL001461	TAR00402	Mitogen-activated protein kinase 14	TCMSP	MAPK14
YHS	MOL001461	TAR00422	Glycogen synthase kinase-3 beta	TCMSP	GSK3B
YHS	MOL001461	TAR00444	Heat shock protein HSP 90	TCMSP	HSP90AB1
YHS	MOL001461	TAR00482	Cell division protein kinase 2	TCMSP	/
YHS	MOL001461	TAR00647	Serine/threonine-protein kinase Chk1	TCMSP	CHEK1
YHS	MOL001461	TAR00699	mRNA of PKA Catalytic Subunit C-alpha	TCMSP	PRKACA
YHS	MOL001461	TAR02928	Trypsin-1	TCMSP	PRSS1
YHS	MOL001461	TAR02966	Proto-oncogene serine/threonine-protein kinase Pim-1	TCMSP	PIM1
YHS	MOL001461	TAR03025	Cyclin-A2	TCMSP	CCNA2
YHS	MOL001461	TAR03276	Nuclear receptor coactivator 2	TCMSP	NCOA2
YHS	MOL001461	TAR03907	Calmodulin	TCMSP	CALM
YHS	MOL001463	TAR00003	Nitric oxide synthase, inducible	TCMSP	NOS2
YHS	MOL001463	TAR00006	Prostaglandin G/H synthase 1	TCMSP	PTGS1
YHS	MOL001463	TAR00017	Thrombin	TCMSP	/
YHS	MOL001463	TAR00046	Estrogen receptor	TCMSP	ESR1
YHS	MOL001463	TAR00048	Androgen receptor	TCMSP	AR
YHS	MOL001463	TAR00078	Peroxisome proliferator activated receptor gamma	TCMSP	PPARG
YHS	MOL001463	TAR00079	Coagulation factor Xa	TCMSP	F10
YHS	MOL001463	TAR00094	Prostaglandin G/H synthase 2	TCMSP	PTGS2
YHS	MOL001463	TAR00165	Acetylcholinesterase	TCMSP	ACHE
YHS	MOL001463	TAR00307	Estrogen receptor beta	TCMSP	ESR2
YHS	MOL001463	TAR00402	Mitogen-activated protein kinase 14	TCMSP	MAPK14
YHS	MOL001463	TAR00422	Glycogen synthase kinase-3 beta	TCMSP	GSK3B
YHS	MOL001463	TAR00482	Cell division protein kinase 2	TCMSP	/
YHS	MOL001463	TAR00647	Serine/threonine-protein kinase Chk1	TCMSP	CHEK1
YHS	MOL001463	TAR00699	mRNA of PKA Catalytic Subunit C-alpha	TCMSP	PRKACA
YHS	MOL001463	TAR02928	Trypsin-1	TCMSP	PRSS1
YHS	MOL001463	TAR02966	Proto-oncogene serine/threonine-protein kinase Pim-1	TCMSP	PIM1
YHS	MOL001463	TAR03025	Cyclin-A2	TCMSP	CCNA2
YHS	MOL001463	TAR03276	Nuclear receptor coactivator 2	TCMSP	NCOA2
YHS	MOL001463	TAR03907	Calmodulin	TCMSP	CALM
YHS	MOL001474	TAR00003	Nitric oxide synthase, inducible	TCMSP	NOS2
YHS	MOL001474	TAR00006	Prostaglandin G/H synthase 1	TCMSP	PTGS1
YHS	MOL001474	TAR00017	Thrombin	TCMSP	/
YHS	MOL001474	TAR00046	Estrogen receptor	TCMSP	ESR1
YHS	MOL001474	TAR00048	Androgen receptor	TCMSP	AR
YHS	MOL001474	TAR00078	Peroxisome proliferator activated receptor gamma	TCMSP	PPARG
YHS	MOL001474	TAR00094	Prostaglandin G/H synthase 2	TCMSP	PTGS2
YHS	MOL001474	TAR00158	Retinoic acid receptor RXR-alpha	TCMSP	RXRA
YHS	MOL001474	TAR00165	Acetylcholinesterase	TCMSP	ACHE
YHS	MOL001474	TAR00307	Estrogen receptor beta	TCMSP	ESR2
YHS	MOL001474	TAR00402	Mitogen-activated protein kinase 14	TCMSP	MAPK14
YHS	MOL001474	TAR00422	Glycogen synthase kinase-3 beta	TCMSP	GSK3B
YHS	MOL001474	TAR00647	Serine/threonine-protein kinase Chk1	TCMSP	CHEK1
YHS	MOL001474	TAR00699	mRNA of PKA Catalytic Subunit C-alpha	TCMSP	PRKACA
YHS	MOL001474	TAR02966	Proto-oncogene serine/threonine-protein kinase Pim-1	TCMSP	PIM1
YHS	MOL002670	TAR00003	Nitric oxide synthase, inducible	TCMSP	NOS2
YHS	MOL002670	TAR00006	Prostaglandin G/H synthase 1	TCMSP	PTGS1
YHS	MOL002670	TAR00007	Dopamine D1 receptor	TCMSP	DRD1
YHS	MOL002670	TAR00016	Muscarinic acetylcholine receptor M3	TCMSP	CHRM3
YHS	MOL002670	TAR00017	Thrombin	TCMSP	/
YHS	MOL002670	TAR00037	Potassium voltage-gated channel subfamily H member 2	TCMSP	KCNH2
YHS	MOL002670	TAR00038	Muscarinic acetylcholine receptor M1	TCMSP	CHRM1
YHS	MOL002670	TAR00046	Estrogen receptor	TCMSP	ESR1
YHS	MOL002670	TAR00048	Androgen receptor	TCMSP	AR
YHS	MOL002670	TAR00063	Beta-1 adrenergic receptor	TCMSP	ADRB1
YHS	MOL002670	TAR00070	Sodium channel protein type 5 subunit alpha	TCMSP	SCN5A
YHS	MOL002670	TAR00078	Peroxisome proliferator activated receptor gamma	TCMSP	PPARG
YHS	MOL002670	TAR00079	Coagulation factor Xa	TCMSP	F10
YHS	MOL002670	TAR00087	Muscarinic acetylcholine receptor M5	TCMSP	CHRM5
YHS	MOL002670	TAR00094	Prostaglandin G/H synthase 2	TCMSP	PTGS2
YHS	MOL002670	TAR00095	Nitric-oxide synthase, endothelial	TCMSP	NOS3
YHS	MOL002670	TAR00113	5-hydroxytryptamine receptor 3A	TCMSP	HTR3A
YHS	MOL002670	TAR00123	Coagulation factor VII	TCMSP	F7
YHS	MOL002670	TAR00126	Alpha-2C adrenergic receptor	TCMSP	ADRA2C
YHS	MOL002670	TAR00154	Muscarinic acetylcholine receptor M4	TCMSP	CHRM4
YHS	MOL002670	TAR00158	Retinoic acid receptor RXR-alpha	TCMSP	RXRA
YHS	MOL002670	TAR00163	Delta-type opioid receptor	TCMSP	OPRD1
YHS	MOL002670	TAR00165	Acetylcholinesterase	TCMSP	ACHE
YHS	MOL002670	TAR00175	5-hydroxytryptamine 2A receptor	TCMSP	HTR2A
YHS	MOL002670	TAR00203	5-hydroxytryptamine 2C receptor	TCMSP	HTR2C
YHS	MOL002670	TAR00216	Alpha-1B adrenergic receptor	TCMSP	ADRA1B
YHS	MOL002670	TAR00229	mRNA of Protein-tyrosine phosphatase, non-receptor type 1	TCMSP	PTPN1
YHS	MOL002670	TAR00261	Beta-2 adrenergic receptor	TCMSP	ADRB2
YHS	MOL002670	TAR00272	Alpha-1D adrenergic receptor	TCMSP	ADRA1D
YHS	MOL002670	TAR00287	DNA topoisomerase II	TCMSP	TOP2
YHS	MOL002670	TAR00290	Sodium-dependent serotonin transporter	TCMSP	SLC6A4
YHS	MOL002670	TAR00299	Mu-type opioid receptor	TCMSP	OPRM1
YHS	MOL002670	TAR00307	Estrogen receptor beta	TCMSP	ESR2
YHS	MOL002670	TAR00332	Dipeptidyl peptidase IV	TCMSP	DPP4
YHS	MOL002670	TAR00402	Mitogen-activated protein kinase 14	TCMSP	MAPK14
YHS	MOL002670	TAR00422	Glycogen synthase kinase-3 beta	TCMSP	GSK3B
YHS	MOL002670	TAR00444	Heat shock protein HSP 90	TCMSP	HSP90AB1
YHS	MOL002670	TAR00482	Cell division protein kinase 2	TCMSP	/
YHS	MOL002670	TAR00647	Serine/threonine-protein kinase Chk1	TCMSP	CHEK1
YHS	MOL002670	TAR00789	Retinoic acid receptor RXR-beta	TCMSP	RXRB
YHS	MOL002670	TAR02928	Trypsin-1	TCMSP	PRSS1
YHS	MOL002670	TAR02966	Proto-oncogene serine/threonine-protein kinase Pim-1	TCMSP	PIM1
YHS	MOL002670	TAR03025	Cyclin-A2	TCMSP	CCNA2
YHS	MOL002670	TAR03868	cAMP and cAMP-inhibited cGMP 3',5'-cyclic phosphodiesterase 10A	TCMSP	PDE10A
YHS	MOL002670	TAR03907	Calmodulin	TCMSP	CALM
YHS	MOL002903	TAR00003	Nitric oxide synthase, inducible	TCMSP	NOS2
YHS	MOL002903	TAR00006	Prostaglandin G/H synthase 1	TCMSP	PTGS1
YHS	MOL002903	TAR00007	Dopamine D1 receptor	TCMSP	DRD1
YHS	MOL002903	TAR00016	Muscarinic acetylcholine receptor M3	TCMSP	CHRM3
YHS	MOL002903	TAR00017	Thrombin	TCMSP	/
YHS	MOL002903	TAR00037	Potassium voltage-gated channel subfamily H member 2	TCMSP	KCNH2
YHS	MOL002903	TAR00038	Muscarinic acetylcholine receptor M1	TCMSP	CHRM1
YHS	MOL002903	TAR00046	Estrogen receptor	TCMSP	ESR1
YHS	MOL002903	TAR00048	Androgen receptor	TCMSP	AR
YHS	MOL002903	TAR00056	D(1B) dopamine receptor	TCMSP	DRD5
YHS	MOL002903	TAR00070	Sodium channel protein type 5 subunit alpha	TCMSP	SCN5A
YHS	MOL002903	TAR00078	Peroxisome proliferator activated receptor gamma	TCMSP	PPARG
YHS	MOL002903	TAR00079	Coagulation factor Xa	TCMSP	F10
YHS	MOL002903	TAR00087	Muscarinic acetylcholine receptor M5	TCMSP	CHRM5
YHS	MOL002903	TAR00094	Prostaglandin G/H synthase 2	TCMSP	PTGS2
YHS	MOL002903	TAR00095	Nitric-oxide synthase, endothelial	TCMSP	NOS3
YHS	MOL002903	TAR00113	5-hydroxytryptamine receptor 3A	TCMSP	HTR3A
YHS	MOL002903	TAR00126	Alpha-2C adrenergic receptor	TCMSP	ADRA2C
YHS	MOL002903	TAR00154	Muscarinic acetylcholine receptor M4	TCMSP	CHRM4
YHS	MOL002903	TAR00158	Retinoic acid receptor RXR-alpha	TCMSP	RXRA
YHS	MOL002903	TAR00163	Delta-type opioid receptor	TCMSP	OPRD1
YHS	MOL002903	TAR00165	Acetylcholinesterase	TCMSP	ACHE
YHS	MOL002903	TAR00175	5-hydroxytryptamine 2A receptor	TCMSP	HTR2A
YHS	MOL002903	TAR00186	Sodium-dependent noradrenaline transporter	TCMSP	SLC6A2
YHS	MOL002903	TAR00191	Alpha-1A adrenergic receptor	TCMSP	ADRA1A
YHS	MOL002903	TAR00203	5-hydroxytryptamine 2C receptor	TCMSP	HTR2C
YHS	MOL002903	TAR00210	Muscarinic acetylcholine receptor M2	TCMSP	CHRM2
YHS	MOL002903	TAR00216	Alpha-1B adrenergic receptor	TCMSP	ADRA1B
YHS	MOL002903	TAR00229	mRNA of Protein-tyrosine phosphatase, non-receptor type 1	TCMSP	PTPN1
YHS	MOL002903	TAR00239	Sodium-dependent dopamine transporter	TCMSP	SLC6A3
YHS	MOL002903	TAR00261	Beta-2 adrenergic receptor	TCMSP	ADRB2
YHS	MOL002903	TAR00272	Alpha-1D adrenergic receptor	TCMSP	ADRA1D
YHS	MOL002903	TAR00290	Sodium-dependent serotonin transporter	TCMSP	SLC6A4
YHS	MOL002903	TAR00299	Mu-type opioid receptor	TCMSP	OPRM1
YHS	MOL002903	TAR00307	Estrogen receptor beta	TCMSP	ESR2
YHS	MOL002903	TAR00332	Dipeptidyl peptidase IV	TCMSP	DPP4
YHS	MOL002903	TAR00402	Mitogen-activated protein kinase 14	TCMSP	MAPK14
YHS	MOL002903	TAR00422	Glycogen synthase kinase-3 beta	TCMSP	GSK3B
YHS	MOL002903	TAR00444	Heat shock protein HSP 90	TCMSP	HSP90AB1
YHS	MOL002903	TAR00482	Cell division protein kinase 2	TCMSP	/
YHS	MOL002903	TAR00647	Serine/threonine-protein kinase Chk1	TCMSP	CHEK1
YHS	MOL002903	TAR00699	mRNA of PKA Catalytic Subunit C-alpha	TCMSP	PRKACA
YHS	MOL002903	TAR02928	Trypsin-1	TCMSP	PRSS1
YHS	MOL002903	TAR02966	Proto-oncogene serine/threonine-protein kinase Pim-1	TCMSP	PIM1
YHS	MOL002903	TAR03025	Cyclin-A2	TCMSP	CCNA2
YHS	MOL002903	TAR03727	Calcium-activated potassium channel subunit alpha 1	TCMSP	KCNMA1
YHS	MOL002903	TAR03868	cAMP and cAMP-inhibited cGMP 3',5'-cyclic phosphodiesterase 10A	TCMSP	PDE10A
YHS	MOL002903	TAR03907	Calmodulin	TCMSP	CALM
YHS	MOL004071	TAR00003	Nitric oxide synthase, inducible	TCMSP	NOS2
YHS	MOL004071	TAR00006	Prostaglandin G/H synthase 1	TCMSP	PTGS1
YHS	MOL004071	TAR00007	Dopamine D1 receptor	TCMSP	DRD1
YHS	MOL004071	TAR00016	Muscarinic acetylcholine receptor M3	TCMSP	CHRM3
YHS	MOL004071	TAR00017	Thrombin	TCMSP	/
YHS	MOL004071	TAR00037	Potassium voltage-gated channel subfamily H member 2	TCMSP	KCNH2
YHS	MOL004071	TAR00038	Muscarinic acetylcholine receptor M1	TCMSP	CHRM1
YHS	MOL004071	TAR00046	Estrogen receptor	TCMSP	ESR1
YHS	MOL004071	TAR00048	Androgen receptor	TCMSP	AR
YHS	MOL004071	TAR00063	Beta-1 adrenergic receptor	TCMSP	ADRB1
YHS	MOL004071	TAR00070	Sodium channel protein type 5 subunit alpha	TCMSP	SCN5A
YHS	MOL004071	TAR00078	Peroxisome proliferator activated receptor gamma	TCMSP	PPARG
YHS	MOL004071	TAR00079	Coagulation factor Xa	TCMSP	F10
YHS	MOL004071	TAR00087	Muscarinic acetylcholine receptor M5	TCMSP	CHRM5
YHS	MOL004071	TAR00094	Prostaglandin G/H synthase 2	TCMSP	PTGS2
YHS	MOL004071	TAR00095	Nitric-oxide synthase, endothelial	TCMSP	NOS3
YHS	MOL004071	TAR00113	5-hydroxytryptamine receptor 3A	TCMSP	HTR3A
YHS	MOL004071	TAR00117	Carbonic anhydrase II	TCMSP	CA2
YHS	MOL004071	TAR00126	Alpha-2C adrenergic receptor	TCMSP	ADRA2C
YHS	MOL004071	TAR00154	Muscarinic acetylcholine receptor M4	TCMSP	CHRM4
YHS	MOL004071	TAR00158	Retinoic acid receptor RXR-alpha	TCMSP	RXRA
YHS	MOL004071	TAR00163	Delta-type opioid receptor	TCMSP	OPRD1
YHS	MOL004071	TAR00165	Acetylcholinesterase	TCMSP	ACHE
YHS	MOL004071	TAR00175	5-hydroxytryptamine 2A receptor	TCMSP	HTR2A
YHS	MOL004071	TAR00186	Sodium-dependent noradrenaline transporter	TCMSP	SLC6A2
YHS	MOL004071	TAR00203	5-hydroxytryptamine 2C receptor	TCMSP	HTR2C
YHS	MOL004071	TAR00210	Muscarinic acetylcholine receptor M2	TCMSP	CHRM2
YHS	MOL004071	TAR00216	Alpha-1B adrenergic receptor	TCMSP	ADRA1B
YHS	MOL004071	TAR00218	D(3) dopamine receptor	TCMSP	DRD3
YHS	MOL004071	TAR00229	mRNA of Protein-tyrosine phosphatase, non-receptor type 1	TCMSP	PTPN1
YHS	MOL004071	TAR00239	Sodium-dependent dopamine transporter	TCMSP	SLC6A3
YHS	MOL004071	TAR00261	Beta-2 adrenergic receptor	TCMSP	ADRB2
YHS	MOL004071	TAR00272	Alpha-1D adrenergic receptor	TCMSP	ADRA1D
YHS	MOL004071	TAR00290	Sodium-dependent serotonin transporter	TCMSP	SLC6A4
YHS	MOL004071	TAR00292	D(2) dopamine receptor	TCMSP	DRD2
YHS	MOL004071	TAR00299	Mu-type opioid receptor	TCMSP	OPRM1
YHS	MOL004071	TAR00307	Estrogen receptor beta	TCMSP	ESR2
YHS	MOL004071	TAR00332	Dipeptidyl peptidase IV	TCMSP	DPP4
YHS	MOL004071	TAR00402	Mitogen-activated protein kinase 14	TCMSP	MAPK14
YHS	MOL004071	TAR00422	Glycogen synthase kinase-3 beta	TCMSP	GSK3B
YHS	MOL004071	TAR00444	Heat shock protein HSP 90	TCMSP	HSP90AB1
YHS	MOL004071	TAR00647	Serine/threonine-protein kinase Chk1	TCMSP	CHEK1
YHS	MOL004071	TAR00789	Retinoic acid receptor RXR-beta	TCMSP	RXRB
YHS	MOL004071	TAR02928	Trypsin-1	TCMSP	PRSS1
YHS	MOL004071	TAR02966	Proto-oncogene serine/threonine-protein kinase Pim-1	TCMSP	PIM1
YHS	MOL004071	TAR03025	Cyclin-A2	TCMSP	CCNA2
YHS	MOL004071	TAR03279	Nuclear receptor coactivator 1	TCMSP	NCOA1
YHS	MOL004071	TAR03907	Calmodulin	TCMSP	CALM
YHS	MOL004190	TAR00003	Nitric oxide synthase, inducible	TCMSP	NOS2
YHS	MOL004190	TAR00016	Muscarinic acetylcholine receptor M3	TCMSP	CHRM3
YHS	MOL004190	TAR00017	Thrombin	TCMSP	/
YHS	MOL004190	TAR00037	Potassium voltage-gated channel subfamily H member 2	TCMSP	KCNH2
YHS	MOL004190	TAR00038	Muscarinic acetylcholine receptor M1	TCMSP	CHRM1
YHS	MOL004190	TAR00046	Estrogen receptor	TCMSP	ESR1
YHS	MOL004190	TAR00048	Androgen receptor	TCMSP	AR
YHS	MOL004190	TAR00070	Sodium channel protein type 5 subunit alpha	TCMSP	SCN5A
YHS	MOL004190	TAR00079	Coagulation factor Xa	TCMSP	F10
YHS	MOL004190	TAR00087	Muscarinic acetylcholine receptor M5	TCMSP	CHRM5
YHS	MOL004190	TAR00094	Prostaglandin G/H synthase 2	TCMSP	PTGS2
YHS	MOL004190	TAR00117	Carbonic anhydrase II	TCMSP	CA2
YHS	MOL004190	TAR00154	Muscarinic acetylcholine receptor M4	TCMSP	CHRM4
YHS	MOL004190	TAR00165	Acetylcholinesterase	TCMSP	ACHE
YHS	MOL004190	TAR00216	Alpha-1B adrenergic receptor	TCMSP	ADRA1B
YHS	MOL004190	TAR00261	Beta-2 adrenergic receptor	TCMSP	ADRB2
YHS	MOL004190	TAR00272	Alpha-1D adrenergic receptor	TCMSP	ADRA1D
YHS	MOL004190	TAR00307	Estrogen receptor beta	TCMSP	ESR2
YHS	MOL004190	TAR00332	Dipeptidyl peptidase IV	TCMSP	DPP4
YHS	MOL004190	TAR00422	Glycogen synthase kinase-3 beta	TCMSP	GSK3B
YHS	MOL004190	TAR00647	Serine/threonine-protein kinase Chk1	TCMSP	CHEK1
YHS	MOL004190	TAR02928	Trypsin-1	TCMSP	PRSS1
YHS	MOL004190	TAR02966	Proto-oncogene serine/threonine-protein kinase Pim-1	TCMSP	PIM1
YHS	MOL004190	TAR03276	Nuclear receptor coactivator 2	TCMSP	NCOA2
YHS	MOL004190	TAR03279	Nuclear receptor coactivator 1	TCMSP	NCOA1
YHS	MOL004190	TAR03907	Calmodulin	TCMSP	CALM
YHS	MOL004191	TAR00003	Nitric oxide synthase, inducible	TCMSP	NOS2
YHS	MOL004191	TAR00006	Prostaglandin G/H synthase 1	TCMSP	PTGS1
YHS	MOL004191	TAR00007	Dopamine D1 receptor	TCMSP	DRD1
YHS	MOL004191	TAR00016	Muscarinic acetylcholine receptor M3	TCMSP	CHRM3
YHS	MOL004191	TAR00017	Thrombin	TCMSP	/
YHS	MOL004191	TAR00037	Potassium voltage-gated channel subfamily H member 2	TCMSP	KCNH2
YHS	MOL004191	TAR00038	Muscarinic acetylcholine receptor M1	TCMSP	CHRM1
YHS	MOL004191	TAR00046	Estrogen receptor	TCMSP	ESR1
YHS	MOL004191	TAR00048	Androgen receptor	TCMSP	AR
YHS	MOL004191	TAR00070	Sodium channel protein type 5 subunit alpha	TCMSP	SCN5A
YHS	MOL004191	TAR00078	Peroxisome proliferator activated receptor gamma	TCMSP	PPARG
YHS	MOL004191	TAR00079	Coagulation factor Xa	TCMSP	F10
YHS	MOL004191	TAR00087	Muscarinic acetylcholine receptor M5	TCMSP	CHRM5
YHS	MOL004191	TAR00094	Prostaglandin G/H synthase 2	TCMSP	PTGS2
YHS	MOL004191	TAR00095	Nitric-oxide synthase, endothelial	TCMSP	NOS3
YHS	MOL004191	TAR00117	Carbonic anhydrase II	TCMSP	CA2
YHS	MOL004191	TAR00139	Vascular endothelial growth factor receptor 2	TCMSP	KDR
YHS	MOL004191	TAR00154	Muscarinic acetylcholine receptor M4	TCMSP	CHRM4
YHS	MOL004191	TAR00158	Retinoic acid receptor RXR-alpha	TCMSP	RXRA
YHS	MOL004191	TAR00163	Delta-type opioid receptor	TCMSP	OPRD1
YHS	MOL004191	TAR00165	Acetylcholinesterase	TCMSP	ACHE
YHS	MOL004191	TAR00175	5-hydroxytryptamine 2A receptor	TCMSP	HTR2A
YHS	MOL004191	TAR00203	5-hydroxytryptamine 2C receptor	TCMSP	HTR2C
YHS	MOL004191	TAR00216	Alpha-1B adrenergic receptor	TCMSP	ADRA1B
YHS	MOL004191	TAR00239	Sodium-dependent dopamine transporter	TCMSP	SLC6A3
YHS	MOL004191	TAR00261	Beta-2 adrenergic receptor	TCMSP	ADRB2
YHS	MOL004191	TAR00272	Alpha-1D adrenergic receptor	TCMSP	ADRA1D
YHS	MOL004191	TAR00287	DNA topoisomerase II	TCMSP	TOP2
YHS	MOL004191	TAR00290	Sodium-dependent serotonin transporter	TCMSP	SLC6A4
YHS	MOL004191	TAR00299	Mu-type opioid receptor	TCMSP	OPRM1
YHS	MOL004191	TAR00307	Estrogen receptor beta	TCMSP	ESR2
YHS	MOL004191	TAR00332	Dipeptidyl peptidase IV	TCMSP	DPP4
YHS	MOL004191	TAR00402	Mitogen-activated protein kinase 14	TCMSP	MAPK14
YHS	MOL004191	TAR00422	Glycogen synthase kinase-3 beta	TCMSP	GSK3B
YHS	MOL004191	TAR00444	Heat shock protein HSP 90	TCMSP	HSP90AB1
YHS	MOL004191	TAR00482	Cell division protein kinase 2	TCMSP	/
YHS	MOL004191	TAR00647	Serine/threonine-protein kinase Chk1	TCMSP	CHEK1
YHS	MOL004191	TAR00789	Retinoic acid receptor RXR-beta	TCMSP	RXRB
YHS	MOL004191	TAR02928	Trypsin-1	TCMSP	PRSS1
YHS	MOL004191	TAR02966	Proto-oncogene serine/threonine-protein kinase Pim-1	TCMSP	PIM1
YHS	MOL004191	TAR03025	Cyclin-A2	TCMSP	CCNA2
YHS	MOL004191	TAR03727	Calcium-activated potassium channel subunit alpha 1	TCMSP	KCNMA1
YHS	MOL004191	TAR03907	Calmodulin	TCMSP	CALM
YHS	MOL004193	TAR00003	Nitric oxide synthase, inducible	TCMSP	NOS2
YHS	MOL004193	TAR00006	Prostaglandin G/H synthase 1	TCMSP	PTGS1
YHS	MOL004193	TAR00007	Dopamine D1 receptor	TCMSP	DRD1
YHS	MOL004193	TAR00016	Muscarinic acetylcholine receptor M3	TCMSP	CHRM3
YHS	MOL004193	TAR00017	Thrombin	TCMSP	/
YHS	MOL004193	TAR00037	Potassium voltage-gated channel subfamily H member 2	TCMSP	KCNH2
YHS	MOL004193	TAR00038	Muscarinic acetylcholine receptor M1	TCMSP	CHRM1
YHS	MOL004193	TAR00046	Estrogen receptor	TCMSP	ESR1
YHS	MOL004193	TAR00048	Androgen receptor	TCMSP	AR
YHS	MOL004193	TAR00070	Sodium channel protein type 5 subunit alpha	TCMSP	SCN5A
YHS	MOL004193	TAR00078	Peroxisome proliferator activated receptor gamma	TCMSP	PPARG
YHS	MOL004193	TAR00079	Coagulation factor Xa	TCMSP	F10
YHS	MOL004193	TAR00087	Muscarinic acetylcholine receptor M5	TCMSP	CHRM5
YHS	MOL004193	TAR00094	Prostaglandin G/H synthase 2	TCMSP	PTGS2
YHS	MOL004193	TAR00117	Carbonic anhydrase II	TCMSP	CA2
YHS	MOL004193	TAR00126	Alpha-2C adrenergic receptor	TCMSP	ADRA2C
YHS	MOL004193	TAR00154	Muscarinic acetylcholine receptor M4	TCMSP	CHRM4
YHS	MOL004193	TAR00158	Retinoic acid receptor RXR-alpha	TCMSP	RXRA
YHS	MOL004193	TAR00163	Delta-type opioid receptor	TCMSP	OPRD1
YHS	MOL004193	TAR00165	Acetylcholinesterase	TCMSP	ACHE
YHS	MOL004193	TAR00175	5-hydroxytryptamine 2A receptor	TCMSP	HTR2A
YHS	MOL004193	TAR00186	Sodium-dependent noradrenaline transporter	TCMSP	SLC6A2
YHS	MOL004193	TAR00191	Alpha-1A adrenergic receptor	TCMSP	ADRA1A
YHS	MOL004193	TAR00203	5-hydroxytryptamine 2C receptor	TCMSP	HTR2C
YHS	MOL004193	TAR00210	Muscarinic acetylcholine receptor M2	TCMSP	CHRM2
YHS	MOL004193	TAR00214	Alpha-2B adrenergic receptor	TCMSP	ADRA2B
YHS	MOL004193	TAR00216	Alpha-1B adrenergic receptor	TCMSP	ADRA1B
YHS	MOL004193	TAR00229	mRNA of Protein-tyrosine phosphatase, non-receptor type 1	TCMSP	PTPN1
YHS	MOL004193	TAR00239	Sodium-dependent dopamine transporter	TCMSP	SLC6A3
YHS	MOL004193	TAR00261	Beta-2 adrenergic receptor	TCMSP	ADRB2
YHS	MOL004193	TAR00272	Alpha-1D adrenergic receptor	TCMSP	ADRA1D
YHS	MOL004193	TAR00287	DNA topoisomerase II	TCMSP	TOP2
YHS	MOL004193	TAR00290	Sodium-dependent serotonin transporter	TCMSP	SLC6A4
YHS	MOL004193	TAR00299	Mu-type opioid receptor	TCMSP	OPRM1
YHS	MOL004193	TAR00307	Estrogen receptor beta	TCMSP	ESR2
YHS	MOL004193	TAR00332	Dipeptidyl peptidase IV	TCMSP	DPP4
YHS	MOL004193	TAR00402	Mitogen-activated protein kinase 14	TCMSP	MAPK14
YHS	MOL004193	TAR00422	Glycogen synthase kinase-3 beta	TCMSP	GSK3B
YHS	MOL004193	TAR00444	Heat shock protein HSP 90	TCMSP	HSP90AB1
YHS	MOL004193	TAR00482	Cell division protein kinase 2	TCMSP	/
YHS	MOL004193	TAR00647	Serine/threonine-protein kinase Chk1	TCMSP	CHEK1
YHS	MOL004193	TAR00699	mRNA of PKA Catalytic Subunit C-alpha	TCMSP	PRKACA
YHS	MOL004193	TAR02928	Trypsin-1	TCMSP	PRSS1
YHS	MOL004193	TAR02966	Proto-oncogene serine/threonine-protein kinase Pim-1	TCMSP	PIM1
YHS	MOL004193	TAR03025	Cyclin-A2	TCMSP	CCNA2
YHS	MOL004193	TAR03907	Calmodulin	TCMSP	CALM
YHS	MOL004195	TAR00003	Nitric oxide synthase, inducible	TCMSP	NOS2
YHS	MOL004195	TAR00007	Dopamine D1 receptor	TCMSP	DRD1
YHS	MOL004195	TAR00016	Muscarinic acetylcholine receptor M3	TCMSP	CHRM3
YHS	MOL004195	TAR00017	Thrombin	TCMSP	/
YHS	MOL004195	TAR00037	Potassium voltage-gated channel subfamily H member 2	TCMSP	KCNH2
YHS	MOL004195	TAR00038	Muscarinic acetylcholine receptor M1	TCMSP	CHRM1
YHS	MOL004195	TAR00046	Estrogen receptor	TCMSP	ESR1
YHS	MOL004195	TAR00048	Androgen receptor	TCMSP	AR
YHS	MOL004195	TAR00070	Sodium channel protein type 5 subunit alpha	TCMSP	SCN5A
YHS	MOL004195	TAR00078	Peroxisome proliferator activated receptor gamma	TCMSP	PPARG
YHS	MOL004195	TAR00087	Muscarinic acetylcholine receptor M5	TCMSP	CHRM5
YHS	MOL004195	TAR00094	Prostaglandin G/H synthase 2	TCMSP	PTGS2
YHS	MOL004195	TAR00095	Nitric-oxide synthase, endothelial	TCMSP	NOS3
YHS	MOL004195	TAR00117	Carbonic anhydrase II	TCMSP	CA2
YHS	MOL004195	TAR00154	Muscarinic acetylcholine receptor M4	TCMSP	CHRM4
YHS	MOL004195	TAR00158	Retinoic acid receptor RXR-alpha	TCMSP	RXRA
YHS	MOL004195	TAR00163	Delta-type opioid receptor	TCMSP	OPRD1
YHS	MOL004195	TAR00165	Acetylcholinesterase	TCMSP	ACHE
YHS	MOL004195	TAR00175	5-hydroxytryptamine 2A receptor	TCMSP	HTR2A
YHS	MOL004195	TAR00203	5-hydroxytryptamine 2C receptor	TCMSP	HTR2C
YHS	MOL004195	TAR00214	Alpha-2B adrenergic receptor	TCMSP	ADRA2B
YHS	MOL004195	TAR00216	Alpha-1B adrenergic receptor	TCMSP	ADRA1B
YHS	MOL004195	TAR00239	Sodium-dependent dopamine transporter	TCMSP	SLC6A3
YHS	MOL004195	TAR00261	Beta-2 adrenergic receptor	TCMSP	ADRB2
YHS	MOL004195	TAR00272	Alpha-1D adrenergic receptor	TCMSP	ADRA1D
YHS	MOL004195	TAR00287	DNA topoisomerase II	TCMSP	TOP2
YHS	MOL004195	TAR00290	Sodium-dependent serotonin transporter	TCMSP	SLC6A4
YHS	MOL004195	TAR00292	D(2) dopamine receptor	TCMSP	DRD2
YHS	MOL004195	TAR00299	Mu-type opioid receptor	TCMSP	OPRM1
YHS	MOL004195	TAR00307	Estrogen receptor beta	TCMSP	ESR2
YHS	MOL004195	TAR00332	Dipeptidyl peptidase IV	TCMSP	DPP4
YHS	MOL004195	TAR00422	Glycogen synthase kinase-3 beta	TCMSP	GSK3B
YHS	MOL004195	TAR00444	Heat shock protein HSP 90	TCMSP	HSP90AB1
YHS	MOL004195	TAR00647	Serine/threonine-protein kinase Chk1	TCMSP	CHEK1
YHS	MOL004195	TAR00789	Retinoic acid receptor RXR-beta	TCMSP	RXRB
YHS	MOL004195	TAR02928	Trypsin-1	TCMSP	PRSS1
YHS	MOL004195	TAR02966	Proto-oncogene serine/threonine-protein kinase Pim-1	TCMSP	PIM1
YHS	MOL004195	TAR03907	Calmodulin	TCMSP	CALM
YHS	MOL004196	TAR00003	Nitric oxide synthase, inducible	TCMSP	NOS2
YHS	MOL004196	TAR00006	Prostaglandin G/H synthase 1	TCMSP	PTGS1
YHS	MOL004196	TAR00016	Muscarinic acetylcholine receptor M3	TCMSP	CHRM3
YHS	MOL004196	TAR00017	Thrombin	TCMSP	/
YHS	MOL004196	TAR00037	Potassium voltage-gated channel subfamily H member 2	TCMSP	KCNH2
YHS	MOL004196	TAR00038	Muscarinic acetylcholine receptor M1	TCMSP	CHRM1
YHS	MOL004196	TAR00046	Estrogen receptor	TCMSP	ESR1
YHS	MOL004196	TAR00048	Androgen receptor	TCMSP	AR
YHS	MOL004196	TAR00070	Sodium channel protein type 5 subunit alpha	TCMSP	SCN5A
YHS	MOL004196	TAR00078	Peroxisome proliferator activated receptor gamma	TCMSP	PPARG
YHS	MOL004196	TAR00079	Coagulation factor Xa	TCMSP	F10
YHS	MOL004196	TAR00087	Muscarinic acetylcholine receptor M5	TCMSP	CHRM5
YHS	MOL004196	TAR00094	Prostaglandin G/H synthase 2	TCMSP	PTGS2
YHS	MOL004196	TAR00095	Nitric-oxide synthase, endothelial	TCMSP	NOS3
YHS	MOL004196	TAR00117	Carbonic anhydrase II	TCMSP	CA2
YHS	MOL004196	TAR00126	Alpha-2C adrenergic receptor	TCMSP	ADRA2C
YHS	MOL004196	TAR00154	Muscarinic acetylcholine receptor M4	TCMSP	CHRM4
YHS	MOL004196	TAR00158	Retinoic acid receptor RXR-alpha	TCMSP	RXRA
YHS	MOL004196	TAR00163	Delta-type opioid receptor	TCMSP	OPRD1
YHS	MOL004196	TAR00165	Acetylcholinesterase	TCMSP	ACHE
YHS	MOL004196	TAR00216	Alpha-1B adrenergic receptor	TCMSP	ADRA1B
YHS	MOL004196	TAR00229	mRNA of Protein-tyrosine phosphatase, non-receptor type 1	TCMSP	PTPN1
YHS	MOL004196	TAR00261	Beta-2 adrenergic receptor	TCMSP	ADRB2
YHS	MOL004196	TAR00272	Alpha-1D adrenergic receptor	TCMSP	ADRA1D
YHS	MOL004196	TAR00299	Mu-type opioid receptor	TCMSP	OPRM1
YHS	MOL004196	TAR00307	Estrogen receptor beta	TCMSP	ESR2
YHS	MOL004196	TAR00332	Dipeptidyl peptidase IV	TCMSP	DPP4
YHS	MOL004196	TAR00402	Mitogen-activated protein kinase 14	TCMSP	MAPK14
YHS	MOL004196	TAR00422	Glycogen synthase kinase-3 beta	TCMSP	GSK3B
YHS	MOL004196	TAR00444	Heat shock protein HSP 90	TCMSP	HSP90AB1
YHS	MOL004196	TAR00647	Serine/threonine-protein kinase Chk1	TCMSP	CHEK1
YHS	MOL004196	TAR00789	Retinoic acid receptor RXR-beta	TCMSP	RXRB
YHS	MOL004196	TAR02928	Trypsin-1	TCMSP	PRSS1
YHS	MOL004196	TAR02966	Proto-oncogene serine/threonine-protein kinase Pim-1	TCMSP	PIM1
YHS	MOL004196	TAR03276	Nuclear receptor coactivator 2	TCMSP	NCOA2
YHS	MOL004196	TAR03279	Nuclear receptor coactivator 1	TCMSP	NCOA1
YHS	MOL004196	TAR03907	Calmodulin	TCMSP	CALM
YHS	MOL004197	TAR00003	Nitric oxide synthase, inducible	TCMSP	NOS2
YHS	MOL004197	TAR00006	Prostaglandin G/H synthase 1	TCMSP	PTGS1
YHS	MOL004197	TAR00016	Muscarinic acetylcholine receptor M3	TCMSP	CHRM3
YHS	MOL004197	TAR00017	Thrombin	TCMSP	/
YHS	MOL004197	TAR00037	Potassium voltage-gated channel subfamily H member 2	TCMSP	KCNH2
YHS	MOL004197	TAR00038	Muscarinic acetylcholine receptor M1	TCMSP	CHRM1
YHS	MOL004197	TAR00046	Estrogen receptor	TCMSP	ESR1
YHS	MOL004197	TAR00048	Androgen receptor	TCMSP	AR
YHS	MOL004197	TAR00070	Sodium channel protein type 5 subunit alpha	TCMSP	SCN5A
YHS	MOL004197	TAR00078	Peroxisome proliferator activated receptor gamma	TCMSP	PPARG
YHS	MOL004197	TAR00079	Coagulation factor Xa	TCMSP	F10
YHS	MOL004197	TAR00087	Muscarinic acetylcholine receptor M5	TCMSP	CHRM5
YHS	MOL004197	TAR00094	Prostaglandin G/H synthase 2	TCMSP	PTGS2
YHS	MOL004197	TAR00158	Retinoic acid receptor RXR-alpha	TCMSP	RXRA
YHS	MOL004197	TAR00163	Delta-type opioid receptor	TCMSP	OPRD1
YHS	MOL004197	TAR00165	Acetylcholinesterase	TCMSP	ACHE
YHS	MOL004197	TAR00216	Alpha-1B adrenergic receptor	TCMSP	ADRA1B
YHS	MOL004197	TAR00229	mRNA of Protein-tyrosine phosphatase, non-receptor type 1	TCMSP	PTPN1
YHS	MOL004197	TAR00261	Beta-2 adrenergic receptor	TCMSP	ADRB2
YHS	MOL004197	TAR00272	Alpha-1D adrenergic receptor	TCMSP	ADRA1D
YHS	MOL004197	TAR00287	DNA topoisomerase II	TCMSP	TOP2
YHS	MOL004197	TAR00290	Sodium-dependent serotonin transporter	TCMSP	SLC6A4
YHS	MOL004197	TAR00299	Mu-type opioid receptor	TCMSP	OPRM1
YHS	MOL004197	TAR00307	Estrogen receptor beta	TCMSP	ESR2
YHS	MOL004197	TAR00332	Dipeptidyl peptidase IV	TCMSP	DPP4
YHS	MOL004197	TAR00371	Pregnane X receptor	TCMSP	NR1I2
YHS	MOL004197	TAR00402	Mitogen-activated protein kinase 14	TCMSP	MAPK14
YHS	MOL004197	TAR00422	Glycogen synthase kinase-3 beta	TCMSP	GSK3B
YHS	MOL004197	TAR00444	Heat shock protein HSP 90	TCMSP	HSP90AB1
YHS	MOL004197	TAR00482	Cell division protein kinase 2	TCMSP	/
YHS	MOL004197	TAR00647	Serine/threonine-protein kinase Chk1	TCMSP	CHEK1
YHS	MOL004197	TAR02966	Proto-oncogene serine/threonine-protein kinase Pim-1	TCMSP	PIM1
YHS	MOL004197	TAR03727	Calcium-activated potassium channel subunit alpha 1	TCMSP	KCNMA1
YHS	MOL004198	TAR00006	Prostaglandin G/H synthase 1	TCMSP	PTGS1
YHS	MOL004198	TAR00016	Muscarinic acetylcholine receptor M3	TCMSP	CHRM3
YHS	MOL004198	TAR00038	Muscarinic acetylcholine receptor M1	TCMSP	CHRM1
YHS	MOL004198	TAR00046	Estrogen receptor	TCMSP	ESR1
YHS	MOL004198	TAR00048	Androgen receptor	TCMSP	AR
YHS	MOL004198	TAR00070	Sodium channel protein type 5 subunit alpha	TCMSP	SCN5A
YHS	MOL004198	TAR00087	Muscarinic acetylcholine receptor M5	TCMSP	CHRM5
YHS	MOL004198	TAR00094	Prostaglandin G/H synthase 2	TCMSP	PTGS2
YHS	MOL004198	TAR00117	Carbonic anhydrase II	TCMSP	CA2
YHS	MOL004198	TAR00163	Delta-type opioid receptor	TCMSP	OPRD1
YHS	MOL004198	TAR00165	Acetylcholinesterase	TCMSP	ACHE
YHS	MOL004198	TAR00216	Alpha-1B adrenergic receptor	TCMSP	ADRA1B
YHS	MOL004198	TAR00287	DNA topoisomerase II	TCMSP	TOP2
YHS	MOL004198	TAR00299	Mu-type opioid receptor	TCMSP	OPRM1
YHS	MOL004198	TAR00307	Estrogen receptor beta	TCMSP	ESR2
YHS	MOL004198	TAR00422	Glycogen synthase kinase-3 beta	TCMSP	GSK3B
YHS	MOL004198	TAR00647	Serine/threonine-protein kinase Chk1	TCMSP	CHEK1
YHS	MOL004198	TAR02966	Proto-oncogene serine/threonine-protein kinase Pim-1	TCMSP	PIM1
YHS	MOL004198	TAR03907	Calmodulin	TCMSP	CALM
YHS	MOL004199	TAR00003	Nitric oxide synthase, inducible	TCMSP	NOS2
YHS	MOL004199	TAR00006	Prostaglandin G/H synthase 1	TCMSP	PTGS1
YHS	MOL004199	TAR00046	Estrogen receptor	TCMSP	ESR1
YHS	MOL004199	TAR00048	Androgen receptor	TCMSP	AR
YHS	MOL004199	TAR00070	Sodium channel protein type 5 subunit alpha	TCMSP	SCN5A
YHS	MOL004199	TAR00094	Prostaglandin G/H synthase 2	TCMSP	PTGS2
YHS	MOL004199	TAR00163	Delta-type opioid receptor	TCMSP	OPRD1
YHS	MOL004199	TAR00165	Acetylcholinesterase	TCMSP	ACHE
YHS	MOL004199	TAR00287	DNA topoisomerase II	TCMSP	TOP2
YHS	MOL004199	TAR00299	Mu-type opioid receptor	TCMSP	OPRM1
YHS	MOL004199	TAR00307	Estrogen receptor beta	TCMSP	ESR2
YHS	MOL004199	TAR00422	Glycogen synthase kinase-3 beta	TCMSP	GSK3B
YHS	MOL004199	TAR02966	Proto-oncogene serine/threonine-protein kinase Pim-1	TCMSP	PIM1
YHS	MOL004200	TAR00003	Nitric oxide synthase, inducible	TCMSP	NOS2
YHS	MOL004200	TAR00006	Prostaglandin G/H synthase 1	TCMSP	PTGS1
YHS	MOL004200	TAR00017	Thrombin	TCMSP	/
YHS	MOL004200	TAR00037	Potassium voltage-gated channel subfamily H member 2	TCMSP	KCNH2
YHS	MOL004200	TAR00046	Estrogen receptor	TCMSP	ESR1
YHS	MOL004200	TAR00048	Androgen receptor	TCMSP	AR
YHS	MOL004200	TAR00070	Sodium channel protein type 5 subunit alpha	TCMSP	SCN5A
YHS	MOL004200	TAR00078	Peroxisome proliferator activated receptor gamma	TCMSP	PPARG
YHS	MOL004200	TAR00094	Prostaglandin G/H synthase 2	TCMSP	PTGS2
YHS	MOL004200	TAR00095	Nitric-oxide synthase, endothelial	TCMSP	NOS3
YHS	MOL004200	TAR00158	Retinoic acid receptor RXR-alpha	TCMSP	RXRA
YHS	MOL004200	TAR00165	Acetylcholinesterase	TCMSP	ACHE
YHS	MOL004200	TAR00287	DNA topoisomerase II	TCMSP	TOP2
YHS	MOL004200	TAR00307	Estrogen receptor beta	TCMSP	ESR2
YHS	MOL004200	TAR00332	Dipeptidyl peptidase IV	TCMSP	DPP4
YHS	MOL004200	TAR00371	Pregnane X receptor	TCMSP	NR1I2
YHS	MOL004200	TAR00402	Mitogen-activated protein kinase 14	TCMSP	MAPK14
YHS	MOL004200	TAR00444	Heat shock protein HSP 90	TCMSP	HSP90AB1
YHS	MOL004200	TAR00647	Serine/threonine-protein kinase Chk1	TCMSP	CHEK1
YHS	MOL004200	TAR02928	Trypsin-1	TCMSP	PRSS1
YHS	MOL004200	TAR02966	Proto-oncogene serine/threonine-protein kinase Pim-1	TCMSP	PIM1
YHS	MOL004200	TAR03276	Nuclear receptor coactivator 2	TCMSP	NCOA2
YHS	MOL004200	TAR03907	Calmodulin	TCMSP	CALM
YHS	MOL004202	TAR00003	Nitric oxide synthase, inducible	TCMSP	NOS2
YHS	MOL004202	TAR00006	Prostaglandin G/H synthase 1	TCMSP	PTGS1
YHS	MOL004202	TAR00007	Dopamine D1 receptor	TCMSP	DRD1
YHS	MOL004202	TAR00016	Muscarinic acetylcholine receptor M3	TCMSP	CHRM3
YHS	MOL004202	TAR00017	Thrombin	TCMSP	/
YHS	MOL004202	TAR00037	Potassium voltage-gated channel subfamily H member 2	TCMSP	KCNH2
YHS	MOL004202	TAR00038	Muscarinic acetylcholine receptor M1	TCMSP	CHRM1
YHS	MOL004202	TAR00046	Estrogen receptor	TCMSP	ESR1
YHS	MOL004202	TAR00048	Androgen receptor	TCMSP	AR
YHS	MOL004202	TAR00070	Sodium channel protein type 5 subunit alpha	TCMSP	SCN5A
YHS	MOL004202	TAR00078	Peroxisome proliferator activated receptor gamma	TCMSP	PPARG
YHS	MOL004202	TAR00079	Coagulation factor Xa	TCMSP	F10
YHS	MOL004202	TAR00087	Muscarinic acetylcholine receptor M5	TCMSP	CHRM5
YHS	MOL004202	TAR00094	Prostaglandin G/H synthase 2	TCMSP	PTGS2
YHS	MOL004202	TAR00123	Coagulation factor VII	TCMSP	F7
YHS	MOL004202	TAR00154	Muscarinic acetylcholine receptor M4	TCMSP	CHRM4
YHS	MOL004202	TAR00158	Retinoic acid receptor RXR-alpha	TCMSP	RXRA
YHS	MOL004202	TAR00163	Delta-type opioid receptor	TCMSP	OPRD1
YHS	MOL004202	TAR00165	Acetylcholinesterase	TCMSP	ACHE
YHS	MOL004202	TAR00175	5-hydroxytryptamine 2A receptor	TCMSP	HTR2A
YHS	MOL004202	TAR00203	5-hydroxytryptamine 2C receptor	TCMSP	HTR2C
YHS	MOL004202	TAR00210	Muscarinic acetylcholine receptor M2	TCMSP	CHRM2
YHS	MOL004202	TAR00216	Alpha-1B adrenergic receptor	TCMSP	ADRA1B
YHS	MOL004202	TAR00261	Beta-2 adrenergic receptor	TCMSP	ADRB2
YHS	MOL004202	TAR00272	Alpha-1D adrenergic receptor	TCMSP	ADRA1D
YHS	MOL004202	TAR00287	DNA topoisomerase II	TCMSP	TOP2
YHS	MOL004202	TAR00299	Mu-type opioid receptor	TCMSP	OPRM1
YHS	MOL004202	TAR00307	Estrogen receptor beta	TCMSP	ESR2
YHS	MOL004202	TAR00332	Dipeptidyl peptidase IV	TCMSP	DPP4
YHS	MOL004202	TAR00402	Mitogen-activated protein kinase 14	TCMSP	MAPK14
YHS	MOL004202	TAR00422	Glycogen synthase kinase-3 beta	TCMSP	GSK3B
YHS	MOL004202	TAR00444	Heat shock protein HSP 90	TCMSP	HSP90AB1
YHS	MOL004202	TAR00482	Cell division protein kinase 2	TCMSP	/
YHS	MOL004202	TAR00647	Serine/threonine-protein kinase Chk1	TCMSP	CHEK1
YHS	MOL004202	TAR02928	Trypsin-1	TCMSP	PRSS1
YHS	MOL004202	TAR02966	Proto-oncogene serine/threonine-protein kinase Pim-1	TCMSP	PIM1
YHS	MOL004202	TAR03907	Calmodulin	TCMSP	CALM
YHS	MOL004203	TAR00003	Nitric oxide synthase, inducible	TCMSP	NOS2
YHS	MOL004203	TAR00006	Prostaglandin G/H synthase 1	TCMSP	PTGS1
YHS	MOL004203	TAR00017	Thrombin	TCMSP	/
YHS	MOL004203	TAR00037	Potassium voltage-gated channel subfamily H member 2	TCMSP	KCNH2
YHS	MOL004203	TAR00046	Estrogen receptor	TCMSP	ESR1
YHS	MOL004203	TAR00048	Androgen receptor	TCMSP	AR
YHS	MOL004203	TAR00070	Sodium channel protein type 5 subunit alpha	TCMSP	SCN5A
YHS	MOL004203	TAR00078	Peroxisome proliferator activated receptor gamma	TCMSP	PPARG
YHS	MOL004203	TAR00094	Prostaglandin G/H synthase 2	TCMSP	PTGS2
YHS	MOL004203	TAR00158	Retinoic acid receptor RXR-alpha	TCMSP	RXRA
YHS	MOL004203	TAR00165	Acetylcholinesterase	TCMSP	ACHE
YHS	MOL004203	TAR00307	Estrogen receptor beta	TCMSP	ESR2
YHS	MOL004203	TAR00332	Dipeptidyl peptidase IV	TCMSP	DPP4
YHS	MOL004203	TAR00402	Mitogen-activated protein kinase 14	TCMSP	MAPK14
YHS	MOL004203	TAR00422	Glycogen synthase kinase-3 beta	TCMSP	GSK3B
YHS	MOL004203	TAR00482	Cell division protein kinase 2	TCMSP	/
YHS	MOL004203	TAR00647	Serine/threonine-protein kinase Chk1	TCMSP	CHEK1
YHS	MOL004203	TAR02928	Trypsin-1	TCMSP	PRSS1
YHS	MOL004203	TAR02966	Proto-oncogene serine/threonine-protein kinase Pim-1	TCMSP	PIM1
YHS	MOL004203	TAR03025	Cyclin-A2	TCMSP	CCNA2
YHS	MOL004203	TAR03276	Nuclear receptor coactivator 2	TCMSP	NCOA2
YHS	MOL004203	TAR03907	Calmodulin	TCMSP	CALM
YHS	MOL004204	TAR00003	Nitric oxide synthase, inducible	TCMSP	NOS2
YHS	MOL004204	TAR00006	Prostaglandin G/H synthase 1	TCMSP	PTGS1
YHS	MOL004204	TAR00017	Thrombin	TCMSP	/
YHS	MOL004204	TAR00037	Potassium voltage-gated channel subfamily H member 2	TCMSP	KCNH2
YHS	MOL004204	TAR00046	Estrogen receptor	TCMSP	ESR1
YHS	MOL004204	TAR00048	Androgen receptor	TCMSP	AR
YHS	MOL004204	TAR00070	Sodium channel protein type 5 subunit alpha	TCMSP	SCN5A
YHS	MOL004204	TAR00078	Peroxisome proliferator activated receptor gamma	TCMSP	PPARG
YHS	MOL004204	TAR00094	Prostaglandin G/H synthase 2	TCMSP	PTGS2
YHS	MOL004204	TAR00158	Retinoic acid receptor RXR-alpha	TCMSP	RXRA
YHS	MOL004204	TAR00165	Acetylcholinesterase	TCMSP	ACHE
YHS	MOL004204	TAR00287	DNA topoisomerase II	TCMSP	TOP2
YHS	MOL004204	TAR00307	Estrogen receptor beta	TCMSP	ESR2
YHS	MOL004204	TAR00332	Dipeptidyl peptidase IV	TCMSP	DPP4
YHS	MOL004204	TAR00402	Mitogen-activated protein kinase 14	TCMSP	MAPK14
YHS	MOL004204	TAR00422	Glycogen synthase kinase-3 beta	TCMSP	GSK3B
YHS	MOL004204	TAR00647	Serine/threonine-protein kinase Chk1	TCMSP	CHEK1
YHS	MOL004204	TAR00789	Retinoic acid receptor RXR-beta	TCMSP	RXRB
YHS	MOL004204	TAR02928	Trypsin-1	TCMSP	PRSS1
YHS	MOL004204	TAR02966	Proto-oncogene serine/threonine-protein kinase Pim-1	TCMSP	PIM1
YHS	MOL004204	TAR03025	Cyclin-A2	TCMSP	CCNA2
YHS	MOL004204	TAR03276	Nuclear receptor coactivator 2	TCMSP	NCOA2
YHS	MOL004204	TAR03868	cAMP and cAMP-inhibited cGMP 3',5'-cyclic phosphodiesterase 10A	TCMSP	PDE10A
YHS	MOL004204	TAR03907	Calmodulin	TCMSP	CALM
YHS	MOL004205	TAR00003	Nitric oxide synthase, inducible	TCMSP	NOS2
YHS	MOL004205	TAR00006	Prostaglandin G/H synthase 1	TCMSP	PTGS1
YHS	MOL004205	TAR00017	Thrombin	TCMSP	/
YHS	MOL004205	TAR00037	Potassium voltage-gated channel subfamily H member 2	TCMSP	KCNH2
YHS	MOL004205	TAR00046	Estrogen receptor	TCMSP	ESR1
YHS	MOL004205	TAR00048	Androgen receptor	TCMSP	AR
YHS	MOL004205	TAR00070	Sodium channel protein type 5 subunit alpha	TCMSP	SCN5A
YHS	MOL004205	TAR00078	Peroxisome proliferator activated receptor gamma	TCMSP	PPARG
YHS	MOL004205	TAR00094	Prostaglandin G/H synthase 2	TCMSP	PTGS2
YHS	MOL004205	TAR00095	Nitric-oxide synthase, endothelial	TCMSP	NOS3
YHS	MOL004205	TAR00117	Carbonic anhydrase II	TCMSP	CA2
YHS	MOL004205	TAR00123	Coagulation factor VII	TCMSP	F7
YHS	MOL004205	TAR00158	Retinoic acid receptor RXR-alpha	TCMSP	RXRA
YHS	MOL004205	TAR00165	Acetylcholinesterase	TCMSP	ACHE
YHS	MOL004205	TAR00229	mRNA of Protein-tyrosine phosphatase, non-receptor type 1	TCMSP	PTPN1
YHS	MOL004205	TAR00261	Beta-2 adrenergic receptor	TCMSP	ADRB2
YHS	MOL004205	TAR00307	Estrogen receptor beta	TCMSP	ESR2
YHS	MOL004205	TAR00332	Dipeptidyl peptidase IV	TCMSP	DPP4
YHS	MOL004205	TAR00402	Mitogen-activated protein kinase 14	TCMSP	MAPK14
YHS	MOL004205	TAR00422	Glycogen synthase kinase-3 beta	TCMSP	GSK3B
YHS	MOL004205	TAR00444	Heat shock protein HSP 90	TCMSP	HSP90AB1
YHS	MOL004205	TAR00482	Cell division protein kinase 2	TCMSP	/
YHS	MOL004205	TAR00647	Serine/threonine-protein kinase Chk1	TCMSP	CHEK1
YHS	MOL004205	TAR02928	Trypsin-1	TCMSP	PRSS1
YHS	MOL004205	TAR02966	Proto-oncogene serine/threonine-protein kinase Pim-1	TCMSP	PIM1
YHS	MOL004205	TAR03025	Cyclin-A2	TCMSP	CCNA2
YHS	MOL004205	TAR03276	Nuclear receptor coactivator 2	TCMSP	NCOA2
YHS	MOL004205	TAR03727	Calcium-activated potassium channel subunit alpha 1	TCMSP	KCNMA1
YHS	MOL004205	TAR03907	Calmodulin	TCMSP	CALM
YHS	MOL004208	TAR00003	Nitric oxide synthase, inducible	TCMSP	NOS2
YHS	MOL004208	TAR00006	Prostaglandin G/H synthase 1	TCMSP	PTGS1
YHS	MOL004208	TAR00007	Dopamine D1 receptor	TCMSP	DRD1
YHS	MOL004208	TAR00016	Muscarinic acetylcholine receptor M3	TCMSP	CHRM3
YHS	MOL004208	TAR00037	Potassium voltage-gated channel subfamily H member 2	TCMSP	KCNH2
YHS	MOL004208	TAR00038	Muscarinic acetylcholine receptor M1	TCMSP	CHRM1
YHS	MOL004208	TAR00046	Estrogen receptor	TCMSP	ESR1
YHS	MOL004208	TAR00048	Androgen receptor	TCMSP	AR
YHS	MOL004208	TAR00070	Sodium channel protein type 5 subunit alpha	TCMSP	SCN5A
YHS	MOL004208	TAR00078	Peroxisome proliferator activated receptor gamma	TCMSP	PPARG
YHS	MOL004208	TAR00087	Muscarinic acetylcholine receptor M5	TCMSP	CHRM5
YHS	MOL004208	TAR00094	Prostaglandin G/H synthase 2	TCMSP	PTGS2
YHS	MOL004208	TAR00126	Alpha-2C adrenergic receptor	TCMSP	ADRA2C
YHS	MOL004208	TAR00154	Muscarinic acetylcholine receptor M4	TCMSP	CHRM4
YHS	MOL004208	TAR00163	Delta-type opioid receptor	TCMSP	OPRD1
YHS	MOL004208	TAR00165	Acetylcholinesterase	TCMSP	ACHE
YHS	MOL004208	TAR00216	Alpha-1B adrenergic receptor	TCMSP	ADRA1B
YHS	MOL004208	TAR00239	Sodium-dependent dopamine transporter	TCMSP	SLC6A3
YHS	MOL004208	TAR00261	Beta-2 adrenergic receptor	TCMSP	ADRB2
YHS	MOL004208	TAR00272	Alpha-1D adrenergic receptor	TCMSP	ADRA1D
YHS	MOL004208	TAR00290	Sodium-dependent serotonin transporter	TCMSP	SLC6A4
YHS	MOL004208	TAR00299	Mu-type opioid receptor	TCMSP	OPRM1
YHS	MOL004208	TAR00307	Estrogen receptor beta	TCMSP	ESR2
YHS	MOL004208	TAR00332	Dipeptidyl peptidase IV	TCMSP	DPP4
YHS	MOL004208	TAR00402	Mitogen-activated protein kinase 14	TCMSP	MAPK14
YHS	MOL004208	TAR00422	Glycogen synthase kinase-3 beta	TCMSP	GSK3B
YHS	MOL004208	TAR00444	Heat shock protein HSP 90	TCMSP	HSP90AB1
YHS	MOL004208	TAR00482	Cell division protein kinase 2	TCMSP	/
YHS	MOL004208	TAR00647	Serine/threonine-protein kinase Chk1	TCMSP	CHEK1
YHS	MOL004208	TAR02928	Trypsin-1	TCMSP	PRSS1
YHS	MOL004208	TAR02966	Proto-oncogene serine/threonine-protein kinase Pim-1	TCMSP	PIM1
YHS	MOL004208	TAR03907	Calmodulin	TCMSP	CALM
YHS	MOL004209	TAR00003	Nitric oxide synthase, inducible	TCMSP	NOS2
YHS	MOL004209	TAR00006	Prostaglandin G/H synthase 1	TCMSP	PTGS1
YHS	MOL004209	TAR00017	Thrombin	TCMSP	/
YHS	MOL004209	TAR00037	Potassium voltage-gated channel subfamily H member 2	TCMSP	KCNH2
YHS	MOL004209	TAR00046	Estrogen receptor	TCMSP	ESR1
YHS	MOL004209	TAR00048	Androgen receptor	TCMSP	AR
YHS	MOL004209	TAR00078	Peroxisome proliferator activated receptor gamma	TCMSP	PPARG
YHS	MOL004209	TAR00094	Prostaglandin G/H synthase 2	TCMSP	PTGS2
YHS	MOL004209	TAR00095	Nitric-oxide synthase, endothelial	TCMSP	NOS3
YHS	MOL004209	TAR00158	Retinoic acid receptor RXR-alpha	TCMSP	RXRA
YHS	MOL004209	TAR00165	Acetylcholinesterase	TCMSP	ACHE
YHS	MOL004209	TAR00307	Estrogen receptor beta	TCMSP	ESR2
YHS	MOL004209	TAR00332	Dipeptidyl peptidase IV	TCMSP	DPP4
YHS	MOL004209	TAR00402	Mitogen-activated protein kinase 14	TCMSP	MAPK14
YHS	MOL004209	TAR00422	Glycogen synthase kinase-3 beta	TCMSP	GSK3B
YHS	MOL004209	TAR00482	Cell division protein kinase 2	TCMSP	/
YHS	MOL004209	TAR00647	Serine/threonine-protein kinase Chk1	TCMSP	CHEK1
YHS	MOL004209	TAR02928	Trypsin-1	TCMSP	PRSS1
YHS	MOL004209	TAR02966	Proto-oncogene serine/threonine-protein kinase Pim-1	TCMSP	PIM1
YHS	MOL004209	TAR03025	Cyclin-A2	TCMSP	CCNA2
YHS	MOL004209	TAR03276	Nuclear receptor coactivator 2	TCMSP	NCOA2
YHS	MOL004209	TAR03907	Calmodulin	TCMSP	CALM
YHS	MOL004210	TAR00003	Nitric oxide synthase, inducible	TCMSP	NOS2
YHS	MOL004210	TAR00006	Prostaglandin G/H synthase 1	TCMSP	PTGS1
YHS	MOL004210	TAR00016	Muscarinic acetylcholine receptor M3	TCMSP	CHRM3
YHS	MOL004210	TAR00046	Estrogen receptor	TCMSP	ESR1
YHS	MOL004210	TAR00048	Androgen receptor	TCMSP	AR
YHS	MOL004210	TAR00070	Sodium channel protein type 5 subunit alpha	TCMSP	SCN5A
YHS	MOL004210	TAR00079	Coagulation factor Xa	TCMSP	F10
YHS	MOL004210	TAR00087	Muscarinic acetylcholine receptor M5	TCMSP	CHRM5
YHS	MOL004210	TAR00094	Prostaglandin G/H synthase 2	TCMSP	PTGS2
YHS	MOL004210	TAR00163	Delta-type opioid receptor	TCMSP	OPRD1
YHS	MOL004210	TAR00165	Acetylcholinesterase	TCMSP	ACHE
YHS	MOL004210	TAR00216	Alpha-1B adrenergic receptor	TCMSP	ADRA1B
YHS	MOL004210	TAR00272	Alpha-1D adrenergic receptor	TCMSP	ADRA1D
YHS	MOL004210	TAR00287	DNA topoisomerase II	TCMSP	TOP2
YHS	MOL004210	TAR00299	Mu-type opioid receptor	TCMSP	OPRM1
YHS	MOL004210	TAR00307	Estrogen receptor beta	TCMSP	ESR2
YHS	MOL004210	TAR00332	Dipeptidyl peptidase IV	TCMSP	DPP4
YHS	MOL004210	TAR00422	Glycogen synthase kinase-3 beta	TCMSP	GSK3B
YHS	MOL004210	TAR00647	Serine/threonine-protein kinase Chk1	TCMSP	CHEK1
YHS	MOL004210	TAR02966	Proto-oncogene serine/threonine-protein kinase Pim-1	TCMSP	PIM1
YHS	MOL004210	TAR03279	Nuclear receptor coactivator 1	TCMSP	NCOA1
YHS	MOL004210	TAR03907	Calmodulin	TCMSP	CALM
YHS	MOL004214	TAR00003	Nitric oxide synthase, inducible	TCMSP	NOS2
YHS	MOL004214	TAR00006	Prostaglandin G/H synthase 1	TCMSP	PTGS1
YHS	MOL004214	TAR00016	Muscarinic acetylcholine receptor M3	TCMSP	CHRM3
YHS	MOL004214	TAR00017	Thrombin	TCMSP	/
YHS	MOL004214	TAR00037	Potassium voltage-gated channel subfamily H member 2	TCMSP	KCNH2
YHS	MOL004214	TAR00046	Estrogen receptor	TCMSP	ESR1
YHS	MOL004214	TAR00048	Androgen receptor	TCMSP	AR
YHS	MOL004214	TAR00070	Sodium channel protein type 5 subunit alpha	TCMSP	SCN5A
YHS	MOL004214	TAR00094	Prostaglandin G/H synthase 2	TCMSP	PTGS2
YHS	MOL004214	TAR00117	Carbonic anhydrase II	TCMSP	CA2
YHS	MOL004214	TAR00158	Retinoic acid receptor RXR-alpha	TCMSP	RXRA
YHS	MOL004214	TAR00163	Delta-type opioid receptor	TCMSP	OPRD1
YHS	MOL004214	TAR00165	Acetylcholinesterase	TCMSP	ACHE
YHS	MOL004214	TAR00216	Alpha-1B adrenergic receptor	TCMSP	ADRA1B
YHS	MOL004214	TAR00261	Beta-2 adrenergic receptor	TCMSP	ADRB2
YHS	MOL004214	TAR00272	Alpha-1D adrenergic receptor	TCMSP	ADRA1D
YHS	MOL004214	TAR00287	DNA topoisomerase II	TCMSP	TOP2
YHS	MOL004214	TAR00299	Mu-type opioid receptor	TCMSP	OPRM1
YHS	MOL004214	TAR00307	Estrogen receptor beta	TCMSP	ESR2
YHS	MOL004214	TAR00332	Dipeptidyl peptidase IV	TCMSP	DPP4
YHS	MOL004214	TAR00422	Glycogen synthase kinase-3 beta	TCMSP	GSK3B
YHS	MOL004214	TAR00647	Serine/threonine-protein kinase Chk1	TCMSP	CHEK1
YHS	MOL004214	TAR00789	Retinoic acid receptor RXR-beta	TCMSP	RXRB
YHS	MOL004214	TAR02928	Trypsin-1	TCMSP	PRSS1
YHS	MOL004214	TAR02966	Proto-oncogene serine/threonine-protein kinase Pim-1	TCMSP	PIM1
YHS	MOL004214	TAR03276	Nuclear receptor coactivator 2	TCMSP	NCOA2
YHS	MOL004214	TAR03279	Nuclear receptor coactivator 1	TCMSP	NCOA1
YHS	MOL004214	TAR03907	Calmodulin	TCMSP	CALM
YHS	MOL004215	TAR00003	Nitric oxide synthase, inducible	TCMSP	NOS2
YHS	MOL004215	TAR00006	Prostaglandin G/H synthase 1	TCMSP	PTGS1
YHS	MOL004215	TAR00007	Dopamine D1 receptor	TCMSP	DRD1
YHS	MOL004215	TAR00016	Muscarinic acetylcholine receptor M3	TCMSP	CHRM3
YHS	MOL004215	TAR00017	Thrombin	TCMSP	/
YHS	MOL004215	TAR00037	Potassium voltage-gated channel subfamily H member 2	TCMSP	KCNH2
YHS	MOL004215	TAR00038	Muscarinic acetylcholine receptor M1	TCMSP	CHRM1
YHS	MOL004215	TAR00046	Estrogen receptor	TCMSP	ESR1
YHS	MOL004215	TAR00048	Androgen receptor	TCMSP	AR
YHS	MOL004215	TAR00056	D(1B) dopamine receptor	TCMSP	DRD5
YHS	MOL004215	TAR00063	Beta-1 adrenergic receptor	TCMSP	ADRB1
YHS	MOL004215	TAR00070	Sodium channel protein type 5 subunit alpha	TCMSP	SCN5A
YHS	MOL004215	TAR00078	Peroxisome proliferator activated receptor gamma	TCMSP	PPARG
YHS	MOL004215	TAR00087	Muscarinic acetylcholine receptor M5	TCMSP	CHRM5
YHS	MOL004215	TAR00094	Prostaglandin G/H synthase 2	TCMSP	PTGS2
YHS	MOL004215	TAR00105	Alpha-2A adrenergic receptor	TCMSP	ADRA2A
YHS	MOL004215	TAR00126	Alpha-2C adrenergic receptor	TCMSP	ADRA2C
YHS	MOL004215	TAR00154	Muscarinic acetylcholine receptor M4	TCMSP	CHRM4
YHS	MOL004215	TAR00158	Retinoic acid receptor RXR-alpha	TCMSP	RXRA
YHS	MOL004215	TAR00163	Delta-type opioid receptor	TCMSP	OPRD1
YHS	MOL004215	TAR00172	CGMP-inhibited 3',5'-cyclic phosphodiesterase A	TCMSP	PDE3A
YHS	MOL004215	TAR00175	5-hydroxytryptamine 2A receptor	TCMSP	HTR2A
YHS	MOL004215	TAR00186	Sodium-dependent noradrenaline transporter	TCMSP	SLC6A2
YHS	MOL004215	TAR00191	Alpha-1A adrenergic receptor	TCMSP	ADRA1A
YHS	MOL004215	TAR00203	5-hydroxytryptamine 2C receptor	TCMSP	HTR2C
YHS	MOL004215	TAR00210	Muscarinic acetylcholine receptor M2	TCMSP	CHRM2
YHS	MOL004215	TAR00214	Alpha-2B adrenergic receptor	TCMSP	ADRA2B
YHS	MOL004215	TAR00216	Alpha-1B adrenergic receptor	TCMSP	ADRA1B
YHS	MOL004215	TAR00239	Sodium-dependent dopamine transporter	TCMSP	SLC6A3
YHS	MOL004215	TAR00261	Beta-2 adrenergic receptor	TCMSP	ADRB2
YHS	MOL004215	TAR00272	Alpha-1D adrenergic receptor	TCMSP	ADRA1D
YHS	MOL004215	TAR00290	Sodium-dependent serotonin transporter	TCMSP	SLC6A4
YHS	MOL004215	TAR00292	D(2) dopamine receptor	TCMSP	DRD2
YHS	MOL004215	TAR00299	Mu-type opioid receptor	TCMSP	OPRM1
YHS	MOL004215	TAR00307	Estrogen receptor beta	TCMSP	ESR2
YHS	MOL004215	TAR00309	Gamma-aminobutyric acid receptor subunit alpha-1	TCMSP	GABRA1
YHS	MOL004215	TAR00310	5-hydroxytryptamine 1B receptor	TCMSP	HTR1B
YHS	MOL004215	TAR00332	Dipeptidyl peptidase IV	TCMSP	DPP4
YHS	MOL004215	TAR00387	Beta-secretase	TCMSP	BACE
YHS	MOL004215	TAR00402	Mitogen-activated protein kinase 14	TCMSP	MAPK14
YHS	MOL004215	TAR00444	Heat shock protein HSP 90	TCMSP	HSP90AB1
YHS	MOL004215	TAR00482	Cell division protein kinase 2	TCMSP	/
YHS	MOL004215	TAR00647	Serine/threonine-protein kinase Chk1	TCMSP	CHEK1
YHS	MOL004215	TAR00699	mRNA of PKA Catalytic Subunit C-alpha	TCMSP	PRKACA
YHS	MOL004215	TAR02928	Trypsin-1	TCMSP	PRSS1
YHS	MOL004215	TAR02966	Proto-oncogene serine/threonine-protein kinase Pim-1	TCMSP	PIM1
YHS	MOL004215	TAR03025	Cyclin-A2	TCMSP	CCNA2
YHS	MOL004215	TAR03907	Calmodulin	TCMSP	CALM
YHS	MOL004216	TAR00003	Nitric oxide synthase, inducible	TCMSP	NOS2
YHS	MOL004216	TAR00006	Prostaglandin G/H synthase 1	TCMSP	PTGS1
YHS	MOL004216	TAR00017	Thrombin	TCMSP	/
YHS	MOL004216	TAR00037	Potassium voltage-gated channel subfamily H member 2	TCMSP	KCNH2
YHS	MOL004216	TAR00046	Estrogen receptor	TCMSP	ESR1
YHS	MOL004216	TAR00048	Androgen receptor	TCMSP	AR
YHS	MOL004216	TAR00070	Sodium channel protein type 5 subunit alpha	TCMSP	SCN5A
YHS	MOL004216	TAR00078	Peroxisome proliferator activated receptor gamma	TCMSP	PPARG
YHS	MOL004216	TAR00094	Prostaglandin G/H synthase 2	TCMSP	PTGS2
YHS	MOL004216	TAR00095	Nitric-oxide synthase, endothelial	TCMSP	NOS3
YHS	MOL004216	TAR00117	Carbonic anhydrase II	TCMSP	CA2
YHS	MOL004216	TAR00158	Retinoic acid receptor RXR-alpha	TCMSP	RXRA
YHS	MOL004216	TAR00165	Acetylcholinesterase	TCMSP	ACHE
YHS	MOL004216	TAR00307	Estrogen receptor beta	TCMSP	ESR2
YHS	MOL004216	TAR00332	Dipeptidyl peptidase IV	TCMSP	DPP4
YHS	MOL004216	TAR00402	Mitogen-activated protein kinase 14	TCMSP	MAPK14
YHS	MOL004216	TAR00422	Glycogen synthase kinase-3 beta	TCMSP	GSK3B
YHS	MOL004216	TAR00444	Heat shock protein HSP 90	TCMSP	HSP90AB1
YHS	MOL004216	TAR00482	Cell division protein kinase 2	TCMSP	/
YHS	MOL004216	TAR00647	Serine/threonine-protein kinase Chk1	TCMSP	CHEK1
YHS	MOL004216	TAR02928	Trypsin-1	TCMSP	PRSS1
YHS	MOL004216	TAR02966	Proto-oncogene serine/threonine-protein kinase Pim-1	TCMSP	PIM1
YHS	MOL004216	TAR03025	Cyclin-A2	TCMSP	CCNA2
YHS	MOL004216	TAR03276	Nuclear receptor coactivator 2	TCMSP	NCOA2
YHS	MOL004216	TAR03907	Calmodulin	TCMSP	CALM
YHS	MOL004220	TAR00003	Nitric oxide synthase, inducible	TCMSP	NOS2
YHS	MOL004220	TAR00006	Prostaglandin G/H synthase 1	TCMSP	PTGS1
YHS	MOL004220	TAR00016	Muscarinic acetylcholine receptor M3	TCMSP	CHRM3
YHS	MOL004220	TAR00017	Thrombin	TCMSP	/
YHS	MOL004220	TAR00038	Muscarinic acetylcholine receptor M1	TCMSP	CHRM1
YHS	MOL004220	TAR00046	Estrogen receptor	TCMSP	ESR1
YHS	MOL004220	TAR00048	Androgen receptor	TCMSP	AR
YHS	MOL004220	TAR00070	Sodium channel protein type 5 subunit alpha	TCMSP	SCN5A
YHS	MOL004220	TAR00078	Peroxisome proliferator activated receptor gamma	TCMSP	PPARG
YHS	MOL004220	TAR00087	Muscarinic acetylcholine receptor M5	TCMSP	CHRM5
YHS	MOL004220	TAR00094	Prostaglandin G/H synthase 2	TCMSP	PTGS2
YHS	MOL004220	TAR00095	Nitric-oxide synthase, endothelial	TCMSP	NOS3
YHS	MOL004220	TAR00158	Retinoic acid receptor RXR-alpha	TCMSP	RXRA
YHS	MOL004220	TAR00163	Delta-type opioid receptor	TCMSP	OPRD1
YHS	MOL004220	TAR00216	Alpha-1B adrenergic receptor	TCMSP	ADRA1B
YHS	MOL004220	TAR00261	Beta-2 adrenergic receptor	TCMSP	ADRB2
YHS	MOL004220	TAR00272	Alpha-1D adrenergic receptor	TCMSP	ADRA1D
YHS	MOL004220	TAR00287	DNA topoisomerase II	TCMSP	TOP2
YHS	MOL004220	TAR00299	Mu-type opioid receptor	TCMSP	OPRM1
YHS	MOL004220	TAR00307	Estrogen receptor beta	TCMSP	ESR2
YHS	MOL004220	TAR00332	Dipeptidyl peptidase IV	TCMSP	DPP4
YHS	MOL004220	TAR00402	Mitogen-activated protein kinase 14	TCMSP	MAPK14
YHS	MOL004220	TAR00422	Glycogen synthase kinase-3 beta	TCMSP	GSK3B
YHS	MOL004220	TAR00444	Heat shock protein HSP 90	TCMSP	HSP90AB1
YHS	MOL004220	TAR00482	Cell division protein kinase 2	TCMSP	/
YHS	MOL004220	TAR00647	Serine/threonine-protein kinase Chk1	TCMSP	CHEK1
YHS	MOL004220	TAR02966	Proto-oncogene serine/threonine-protein kinase Pim-1	TCMSP	PIM1
YHS	MOL004220	TAR03025	Cyclin-A2	TCMSP	CCNA2
YHS	MOL004221	TAR00003	Nitric oxide synthase, inducible	TCMSP	NOS2
YHS	MOL004221	TAR00006	Prostaglandin G/H synthase 1	TCMSP	PTGS1
YHS	MOL004221	TAR00016	Muscarinic acetylcholine receptor M3	TCMSP	CHRM3
YHS	MOL004221	TAR00017	Thrombin	TCMSP	/
YHS	MOL004221	TAR00037	Potassium voltage-gated channel subfamily H member 2	TCMSP	KCNH2
YHS	MOL004221	TAR00038	Muscarinic acetylcholine receptor M1	TCMSP	CHRM1
YHS	MOL004221	TAR00046	Estrogen receptor	TCMSP	ESR1
YHS	MOL004221	TAR00048	Androgen receptor	TCMSP	AR
YHS	MOL004221	TAR00070	Sodium channel protein type 5 subunit alpha	TCMSP	SCN5A
YHS	MOL004221	TAR00078	Peroxisome proliferator activated receptor gamma	TCMSP	PPARG
YHS	MOL004221	TAR00079	Coagulation factor Xa	TCMSP	F10
YHS	MOL004221	TAR00087	Muscarinic acetylcholine receptor M5	TCMSP	CHRM5
YHS	MOL004221	TAR00094	Prostaglandin G/H synthase 2	TCMSP	PTGS2
YHS	MOL004221	TAR00095	Nitric-oxide synthase, endothelial	TCMSP	NOS3
YHS	MOL004221	TAR00158	Retinoic acid receptor RXR-alpha	TCMSP	RXRA
YHS	MOL004221	TAR00163	Delta-type opioid receptor	TCMSP	OPRD1
YHS	MOL004221	TAR00165	Acetylcholinesterase	TCMSP	ACHE
YHS	MOL004221	TAR00216	Alpha-1B adrenergic receptor	TCMSP	ADRA1B
YHS	MOL004221	TAR00261	Beta-2 adrenergic receptor	TCMSP	ADRB2
YHS	MOL004221	TAR00272	Alpha-1D adrenergic receptor	TCMSP	ADRA1D
YHS	MOL004221	TAR00287	DNA topoisomerase II	TCMSP	TOP2
YHS	MOL004221	TAR00299	Mu-type opioid receptor	TCMSP	OPRM1
YHS	MOL004221	TAR00307	Estrogen receptor beta	TCMSP	ESR2
YHS	MOL004221	TAR00332	Dipeptidyl peptidase IV	TCMSP	DPP4
YHS	MOL004221	TAR00402	Mitogen-activated protein kinase 14	TCMSP	MAPK14
YHS	MOL004221	TAR00422	Glycogen synthase kinase-3 beta	TCMSP	GSK3B
YHS	MOL004221	TAR00444	Heat shock protein HSP 90	TCMSP	HSP90AB1
YHS	MOL004221	TAR00482	Cell division protein kinase 2	TCMSP	/
YHS	MOL004221	TAR00647	Serine/threonine-protein kinase Chk1	TCMSP	CHEK1
YHS	MOL004221	TAR00789	Retinoic acid receptor RXR-beta	TCMSP	RXRB
YHS	MOL004221	TAR02966	Proto-oncogene serine/threonine-protein kinase Pim-1	TCMSP	PIM1
YHS	MOL004221	TAR03025	Cyclin-A2	TCMSP	CCNA2
YHS	MOL004221	TAR03279	Nuclear receptor coactivator 1	TCMSP	NCOA1
YHS	MOL004224	TAR00003	Nitric oxide synthase, inducible	TCMSP	NOS2
YHS	MOL004224	TAR00006	Prostaglandin G/H synthase 1	TCMSP	PTGS1
YHS	MOL004224	TAR00017	Thrombin	TCMSP	/
YHS	MOL004224	TAR00037	Potassium voltage-gated channel subfamily H member 2	TCMSP	KCNH2
YHS	MOL004224	TAR00046	Estrogen receptor	TCMSP	ESR1
YHS	MOL004224	TAR00048	Androgen receptor	TCMSP	AR
YHS	MOL004224	TAR00079	Coagulation factor Xa	TCMSP	F10
YHS	MOL004224	TAR00094	Prostaglandin G/H synthase 2	TCMSP	PTGS2
YHS	MOL004224	TAR00117	Carbonic anhydrase II	TCMSP	CA2
YHS	MOL004224	TAR00287	DNA topoisomerase II	TCMSP	TOP2
YHS	MOL004224	TAR00307	Estrogen receptor beta	TCMSP	ESR2
YHS	MOL004224	TAR00647	Serine/threonine-protein kinase Chk1	TCMSP	CHEK1
YHS	MOL004224	TAR02928	Trypsin-1	TCMSP	PRSS1
YHS	MOL004224	TAR02966	Proto-oncogene serine/threonine-protein kinase Pim-1	TCMSP	PIM1
YHS	MOL004224	TAR03276	Nuclear receptor coactivator 2	TCMSP	NCOA2
YHS	MOL004225	TAR00003	Nitric oxide synthase, inducible	TCMSP	NOS2
YHS	MOL004225	TAR00006	Prostaglandin G/H synthase 1	TCMSP	PTGS1
YHS	MOL004225	TAR00017	Thrombin	TCMSP	/
YHS	MOL004225	TAR00046	Estrogen receptor	TCMSP	ESR1
YHS	MOL004225	TAR00048	Androgen receptor	TCMSP	AR
YHS	MOL004225	TAR00094	Prostaglandin G/H synthase 2	TCMSP	PTGS2
YHS	MOL004225	TAR00165	Acetylcholinesterase	TCMSP	ACHE
YHS	MOL004225	TAR00307	Estrogen receptor beta	TCMSP	ESR2
YHS	MOL004225	TAR00332	Dipeptidyl peptidase IV	TCMSP	DPP4
YHS	MOL004225	TAR00402	Mitogen-activated protein kinase 14	TCMSP	MAPK14
YHS	MOL004225	TAR00422	Glycogen synthase kinase-3 beta	TCMSP	GSK3B
YHS	MOL004225	TAR00482	Cell division protein kinase 2	TCMSP	/
YHS	MOL004225	TAR00647	Serine/threonine-protein kinase Chk1	TCMSP	CHEK1
YHS	MOL004225	TAR02928	Trypsin-1	TCMSP	PRSS1
YHS	MOL004225	TAR02966	Proto-oncogene serine/threonine-protein kinase Pim-1	TCMSP	PIM1
YHS	MOL004225	TAR03025	Cyclin-A2	TCMSP	CCNA2
YHS	MOL004226	TAR00003	Nitric oxide synthase, inducible	TCMSP	NOS2
YHS	MOL004226	TAR00006	Prostaglandin G/H synthase 1	TCMSP	PTGS1
YHS	MOL004226	TAR00016	Muscarinic acetylcholine receptor M3	TCMSP	CHRM3
YHS	MOL004226	TAR00017	Thrombin	TCMSP	/
YHS	MOL004226	TAR00037	Potassium voltage-gated channel subfamily H member 2	TCMSP	KCNH2
YHS	MOL004226	TAR00038	Muscarinic acetylcholine receptor M1	TCMSP	CHRM1
YHS	MOL004226	TAR00046	Estrogen receptor	TCMSP	ESR1
YHS	MOL004226	TAR00048	Androgen receptor	TCMSP	AR
YHS	MOL004226	TAR00070	Sodium channel protein type 5 subunit alpha	TCMSP	SCN5A
YHS	MOL004226	TAR00078	Peroxisome proliferator activated receptor gamma	TCMSP	PPARG
YHS	MOL004226	TAR00079	Coagulation factor Xa	TCMSP	F10
YHS	MOL004226	TAR00087	Muscarinic acetylcholine receptor M5	TCMSP	CHRM5
YHS	MOL004226	TAR00094	Prostaglandin G/H synthase 2	TCMSP	PTGS2
YHS	MOL004226	TAR00113	5-hydroxytryptamine receptor 3A	TCMSP	HTR3A
YHS	MOL004226	TAR00123	Coagulation factor VII	TCMSP	F7
YHS	MOL004226	TAR00163	Delta-type opioid receptor	TCMSP	OPRD1
YHS	MOL004226	TAR00165	Acetylcholinesterase	TCMSP	ACHE
YHS	MOL004226	TAR00172	CGMP-inhibited 3',5'-cyclic phosphodiesterase A	TCMSP	PDE3A
YHS	MOL004226	TAR00216	Alpha-1B adrenergic receptor	TCMSP	ADRA1B
YHS	MOL004226	TAR00229	mRNA of Protein-tyrosine phosphatase, non-receptor type 1	TCMSP	PTPN1
YHS	MOL004226	TAR00272	Alpha-1D adrenergic receptor	TCMSP	ADRA1D
YHS	MOL004226	TAR00299	Mu-type opioid receptor	TCMSP	OPRM1
YHS	MOL004226	TAR00307	Estrogen receptor beta	TCMSP	ESR2
YHS	MOL004226	TAR00332	Dipeptidyl peptidase IV	TCMSP	DPP4
YHS	MOL004226	TAR00402	Mitogen-activated protein kinase 14	TCMSP	MAPK14
YHS	MOL004226	TAR00422	Glycogen synthase kinase-3 beta	TCMSP	GSK3B
YHS	MOL004226	TAR00444	Heat shock protein HSP 90	TCMSP	HSP90AB1
YHS	MOL004226	TAR00482	Cell division protein kinase 2	TCMSP	/
YHS	MOL004226	TAR00647	Serine/threonine-protein kinase Chk1	TCMSP	CHEK1
YHS	MOL004226	TAR00699	mRNA of PKA Catalytic Subunit C-alpha	TCMSP	PRKACA
YHS	MOL004226	TAR02928	Trypsin-1	TCMSP	PRSS1
YHS	MOL004226	TAR02966	Proto-oncogene serine/threonine-protein kinase Pim-1	TCMSP	PIM1
YHS	MOL004226	TAR03907	Calmodulin	TCMSP	CALM
YHS	MOL004228	TAR00016	Muscarinic acetylcholine receptor M3	TCMSP	CHRM3
YHS	MOL004228	TAR00017	Thrombin	TCMSP
YHS	MOL004228	TAR00037	Potassium voltage-gated channel subfamily H member 2	TCMSP	KCNH2
YHS	MOL004228	TAR00046	Estrogen receptor	TCMSP	ESR1
YHS	MOL004228	TAR00048	Androgen receptor	TCMSP	AR
YHS	MOL004228	TAR00070	Sodium channel protein type 5 subunit alpha	TCMSP	SCN5A
YHS	MOL004228	TAR00079	Coagulation factor Xa	TCMSP	F10
YHS	MOL004228	TAR00087	Muscarinic acetylcholine receptor M5	TCMSP	CHRM5
YHS	MOL004228	TAR00094	Prostaglandin G/H synthase 2	TCMSP	PTGS2
YHS	MOL004228	TAR00216	Alpha-1B adrenergic receptor	TCMSP	ADRA1B
YHS	MOL004228	TAR00647	Serine/threonine-protein kinase Chk1	TCMSP	CHEK1
YHS	MOL004228	TAR02966	Proto-oncogene serine/threonine-protein kinase Pim-1	TCMSP	PIM1
YHS	MOL004230	TAR00003	Nitric oxide synthase, inducible	TCMSP	NOS2
YHS	MOL004230	TAR00006	Prostaglandin G/H synthase 1	TCMSP	PTGS1
YHS	MOL004230	TAR00016	Muscarinic acetylcholine receptor M3	TCMSP	CHRM3
YHS	MOL004230	TAR00017	Thrombin	TCMSP	/
YHS	MOL004230	TAR00038	Muscarinic acetylcholine receptor M1	TCMSP	CHRM1
YHS	MOL004230	TAR00046	Estrogen receptor	TCMSP	ESR1
YHS	MOL004230	TAR00048	Androgen receptor	TCMSP	AR
YHS	MOL004230	TAR00070	Sodium channel protein type 5 subunit alpha	TCMSP	SCN5A
YHS	MOL004230	TAR00078	Peroxisome proliferator activated receptor gamma	TCMSP	PPARG
YHS	MOL004230	TAR00087	Muscarinic acetylcholine receptor M5	TCMSP	CHRM5
YHS	MOL004230	TAR00094	Prostaglandin G/H synthase 2	TCMSP	PTGS2
YHS	MOL004230	TAR00095	Nitric-oxide synthase, endothelial	TCMSP	NOS3
YHS	MOL004230	TAR00113	5-hydroxytryptamine receptor 3A	TCMSP	HTR3A
YHS	MOL004230	TAR00154	Muscarinic acetylcholine receptor M4	TCMSP	CHRM4
YHS	MOL004230	TAR00158	Retinoic acid receptor RXR-alpha	TCMSP	RXRA
YHS	MOL004230	TAR00163	Delta-type opioid receptor	TCMSP	OPRD1
YHS	MOL004230	TAR00165	Acetylcholinesterase	TCMSP	ACHE
YHS	MOL004230	TAR00175	5-hydroxytryptamine 2A receptor	TCMSP	HTR2A
YHS	MOL004230	TAR00216	Alpha-1B adrenergic receptor	TCMSP	ADRA1B
YHS	MOL004230	TAR00229	mRNA of Protein-tyrosine phosphatase, non-receptor type 1	TCMSP	PTPN1
YHS	MOL004230	TAR00239	Sodium-dependent dopamine transporter	TCMSP	SLC6A3
YHS	MOL004230	TAR00261	Beta-2 adrenergic receptor	TCMSP	ADRB2
YHS	MOL004230	TAR00272	Alpha-1D adrenergic receptor	TCMSP	ADRA1D
YHS	MOL004230	TAR00299	Mu-type opioid receptor	TCMSP	OPRM1
YHS	MOL004230	TAR00307	Estrogen receptor beta	TCMSP	ESR2
YHS	MOL004230	TAR00332	Dipeptidyl peptidase IV	TCMSP	DPP4
YHS	MOL004230	TAR00402	Mitogen-activated protein kinase 14	TCMSP	MAPK14
YHS	MOL004230	TAR00422	Glycogen synthase kinase-3 beta	TCMSP	GSK3B
YHS	MOL004230	TAR00482	Cell division protein kinase 2	TCMSP	/
YHS	MOL004230	TAR00647	Serine/threonine-protein kinase Chk1	TCMSP	CHEK1
YHS	MOL004230	TAR02928	Trypsin-1	TCMSP	PRSS1
YHS	MOL004230	TAR02966	Proto-oncogene serine/threonine-protein kinase Pim-1	TCMSP	PIM1
YHS	MOL004230	TAR03025	Cyclin-A2	TCMSP	CCNA2
YHS	MOL004230	TAR03907	Calmodulin	TCMSP	CALM
YHS	MOL004231	TAR00003	Nitric oxide synthase, inducible	TCMSP	NOS2
YHS	MOL004231	TAR00006	Prostaglandin G/H synthase 1	TCMSP	PTGS1
YHS	MOL004231	TAR00016	Muscarinic acetylcholine receptor M3	TCMSP	CHRM3
YHS	MOL004231	TAR00017	Thrombin	TCMSP	/
YHS	MOL004231	TAR00037	Potassium voltage-gated channel subfamily H member 2	TCMSP	KCNH2
YHS	MOL004231	TAR00038	Muscarinic acetylcholine receptor M1	TCMSP	CHRM1
YHS	MOL004231	TAR00046	Estrogen receptor	TCMSP	ESR1
YHS	MOL004231	TAR00048	Androgen receptor	TCMSP	AR
YHS	MOL004231	TAR00070	Sodium channel protein type 5 subunit alpha	TCMSP	SCN5A
YHS	MOL004231	TAR00078	Peroxisome proliferator activated receptor gamma	TCMSP	PPARG
YHS	MOL004231	TAR00087	Muscarinic acetylcholine receptor M5	TCMSP	CHRM5
YHS	MOL004231	TAR00094	Prostaglandin G/H synthase 2	TCMSP	PTGS2
YHS	MOL004231	TAR00154	Muscarinic acetylcholine receptor M4	TCMSP	CHRM4
YHS	MOL004231	TAR00158	Retinoic acid receptor RXR-alpha	TCMSP	RXRA
YHS	MOL004231	TAR00163	Delta-type opioid receptor	TCMSP	OPRD1
YHS	MOL004231	TAR00165	Acetylcholinesterase	TCMSP	ACHE
YHS	MOL004231	TAR00216	Alpha-1B adrenergic receptor	TCMSP	ADRA1B
YHS	MOL004231	TAR00261	Beta-2 adrenergic receptor	TCMSP	ADRB2
YHS	MOL004231	TAR00272	Alpha-1D adrenergic receptor	TCMSP	ADRA1D
YHS	MOL004231	TAR00299	Mu-type opioid receptor	TCMSP	OPRM1
YHS	MOL004231	TAR00307	Estrogen receptor beta	TCMSP	ESR2
YHS	MOL004231	TAR00332	Dipeptidyl peptidase IV	TCMSP	DPP4
YHS	MOL004231	TAR00402	Mitogen-activated protein kinase 14	TCMSP	MAPK14
YHS	MOL004231	TAR00422	Glycogen synthase kinase-3 beta	TCMSP	GSK3B
YHS	MOL004231	TAR00482	Cell division protein kinase 2	TCMSP	/
YHS	MOL004231	TAR00647	Serine/threonine-protein kinase Chk1	TCMSP	CHEK1
YHS	MOL004231	TAR02966	Proto-oncogene serine/threonine-protein kinase Pim-1	TCMSP	PIM1
YHS	MOL004231	TAR03907	Calmodulin	TCMSP	CALM
YHS	MOL004232	TAR00003	Nitric oxide synthase, inducible	TCMSP	NOS2
YHS	MOL004232	TAR00007	Dopamine D1 receptor	TCMSP	DRD1
YHS	MOL004232	TAR00016	Muscarinic acetylcholine receptor M3	TCMSP	CHRM3
YHS	MOL004232	TAR00017	Thrombin	TCMSP	/
YHS	MOL004232	TAR00037	Potassium voltage-gated channel subfamily H member 2	TCMSP	KCNH2
YHS	MOL004232	TAR00038	Muscarinic acetylcholine receptor M1	TCMSP	CHRM1
YHS	MOL004232	TAR00046	Estrogen receptor	TCMSP	ESR1
YHS	MOL004232	TAR00048	Androgen receptor	TCMSP	AR
YHS	MOL004232	TAR00063	Beta-1 adrenergic receptor	TCMSP	ADRB1
YHS	MOL004232	TAR00070	Sodium channel protein type 5 subunit alpha	TCMSP	SCN5A
YHS	MOL004232	TAR00078	Peroxisome proliferator activated receptor gamma	TCMSP	PPARG
YHS	MOL004232	TAR00079	Coagulation factor Xa	TCMSP	F10
YHS	MOL004232	TAR00087	Muscarinic acetylcholine receptor M5	TCMSP	CHRM5
YHS	MOL004232	TAR00094	Prostaglandin G/H synthase 2	TCMSP	PTGS2
YHS	MOL004232	TAR00126	Alpha-2C adrenergic receptor	TCMSP	ADRA2C
YHS	MOL004232	TAR00154	Muscarinic acetylcholine receptor M4	TCMSP	CHRM4
YHS	MOL004232	TAR00158	Retinoic acid receptor RXR-alpha	TCMSP	RXRA
YHS	MOL004232	TAR00163	Delta-type opioid receptor	TCMSP	OPRD1
YHS	MOL004232	TAR00165	Acetylcholinesterase	TCMSP	ACHE
YHS	MOL004232	TAR00186	Sodium-dependent noradrenaline transporter	TCMSP	SLC6A2
YHS	MOL004232	TAR00203	5-hydroxytryptamine 2C receptor	TCMSP	HTR2C
YHS	MOL004232	TAR00216	Alpha-1B adrenergic receptor	TCMSP	ADRA1B
YHS	MOL004232	TAR00229	mRNA of Protein-tyrosine phosphatase, non-receptor type 1	TCMSP	PTPN1
YHS	MOL004232	TAR00239	Sodium-dependent dopamine transporter	TCMSP	SLC6A3
YHS	MOL004232	TAR00261	Beta-2 adrenergic receptor	TCMSP	ADRB2
YHS	MOL004232	TAR00272	Alpha-1D adrenergic receptor	TCMSP	ADRA1D
YHS	MOL004232	TAR00290	Sodium-dependent serotonin transporter	TCMSP	SLC6A4
YHS	MOL004232	TAR00299	Mu-type opioid receptor	TCMSP	OPRM1
YHS	MOL004232	TAR00307	Estrogen receptor beta	TCMSP	ESR2
YHS	MOL004232	TAR00332	Dipeptidyl peptidase IV	TCMSP	DPP4
YHS	MOL004232	TAR00402	Mitogen-activated protein kinase 14	TCMSP	MAPK14
YHS	MOL004232	TAR00422	Glycogen synthase kinase-3 beta	TCMSP	GSK3B
YHS	MOL004232	TAR00444	Heat shock protein HSP 90	TCMSP	HSP90AB1
YHS	MOL004232	TAR00482	Cell division protein kinase 2	TCMSP	/
YHS	MOL004232	TAR00647	Serine/threonine-protein kinase Chk1	TCMSP	CHEK1
YHS	MOL004232	TAR02928	Trypsin-1	TCMSP	PRSS1
YHS	MOL004232	TAR02966	Proto-oncogene serine/threonine-protein kinase Pim-1	TCMSP	PIM1
YHS	MOL004232	TAR03025	Cyclin-A2	TCMSP	CCNA2
YHS	MOL004232	TAR03907	Calmodulin	TCMSP	CALM
YHS	MOL004233	TAR00003	Nitric oxide synthase, inducible	TCMSP	NOS2
YHS	MOL004233	TAR00006	Prostaglandin G/H synthase 1	TCMSP	PTGS1
YHS	MOL004233	TAR00016	Muscarinic acetylcholine receptor M3	TCMSP	CHRM3
YHS	MOL004233	TAR00017	Thrombin	TCMSP	/
YHS	MOL004233	TAR00037	Potassium voltage-gated channel subfamily H member 2	TCMSP	KCNH2
YHS	MOL004233	TAR00038	Muscarinic acetylcholine receptor M1	TCMSP	CHRM1
YHS	MOL004233	TAR00046	Estrogen receptor	TCMSP	ESR1
YHS	MOL004233	TAR00048	Androgen receptor	TCMSP	AR
YHS	MOL004233	TAR00070	Sodium channel protein type 5 subunit alpha	TCMSP	SCN5A
YHS	MOL004233	TAR00078	Peroxisome proliferator activated receptor gamma	TCMSP	PPARG
YHS	MOL004233	TAR00079	Coagulation factor Xa	TCMSP	F10
YHS	MOL004233	TAR00087	Muscarinic acetylcholine receptor M5	TCMSP	CHRM5
YHS	MOL004233	TAR00094	Prostaglandin G/H synthase 2	TCMSP	PTGS2
YHS	MOL004233	TAR00095	Nitric-oxide synthase, endothelial	TCMSP	NOS3
YHS	MOL004233	TAR00154	Muscarinic acetylcholine receptor M4	TCMSP	CHRM4
YHS	MOL004233	TAR00158	Retinoic acid receptor RXR-alpha	TCMSP	RXRA
YHS	MOL004233	TAR00163	Delta-type opioid receptor	TCMSP	OPRD1
YHS	MOL004233	TAR00175	5-hydroxytryptamine 2A receptor	TCMSP	HTR2A
YHS	MOL004233	TAR00203	5-hydroxytryptamine 2C receptor	TCMSP	HTR2C
YHS	MOL004233	TAR00216	Alpha-1B adrenergic receptor	TCMSP	ADRA1B
YHS	MOL004233	TAR00229	mRNA of Protein-tyrosine phosphatase, non-receptor type 1	TCMSP	PTPN1
YHS	MOL004233	TAR00239	Sodium-dependent dopamine transporter	TCMSP	SLC6A3
YHS	MOL004233	TAR00261	Beta-2 adrenergic receptor	TCMSP	ADRB2
YHS	MOL004233	TAR00272	Alpha-1D adrenergic receptor	TCMSP	ADRA1D
YHS	MOL004233	TAR00287	DNA topoisomerase II	TCMSP	TOP2
YHS	MOL004233	TAR00290	Sodium-dependent serotonin transporter	TCMSP	SLC6A4
YHS	MOL004233	TAR00299	Mu-type opioid receptor	TCMSP	OPRM1
YHS	MOL004233	TAR00307	Estrogen receptor beta	TCMSP	ESR2
YHS	MOL004233	TAR00332	Dipeptidyl peptidase IV	TCMSP	DPP4
YHS	MOL004233	TAR00402	Mitogen-activated protein kinase 14	TCMSP	MAPK14
YHS	MOL004233	TAR00422	Glycogen synthase kinase-3 beta	TCMSP	GSK3B
YHS	MOL004233	TAR00444	Heat shock protein HSP 90	TCMSP	HSP90AB1
YHS	MOL004233	TAR00482	Cell division protein kinase 2	TCMSP	/
YHS	MOL004233	TAR00647	Serine/threonine-protein kinase Chk1	TCMSP	CHEK1
YHS	MOL004233	TAR02928	Trypsin-1	TCMSP	PRSS1
YHS	MOL004233	TAR02966	Proto-oncogene serine/threonine-protein kinase Pim-1	TCMSP	PIM1
YHS	MOL004233	TAR03907	Calmodulin	TCMSP	CALM
YHS	MOL004234	TAR00003	Nitric oxide synthase, inducible	TCMSP	NOS2
YHS	MOL004234	TAR00006	Prostaglandin G/H synthase 1	TCMSP	PTGS1
YHS	MOL004234	TAR00017	Thrombin	TCMSP	/
YHS	MOL004234	TAR00037	Potassium voltage-gated channel subfamily H member 2	TCMSP	KCNH2
YHS	MOL004234	TAR00046	Estrogen receptor	TCMSP	ESR1
YHS	MOL004234	TAR00048	Androgen receptor	TCMSP	AR
YHS	MOL004234	TAR00070	Sodium channel protein type 5 subunit alpha	TCMSP	SCN5A
YHS	MOL004234	TAR00078	Peroxisome proliferator activated receptor gamma	TCMSP	PPARG
YHS	MOL004234	TAR00079	Coagulation factor Xa	TCMSP	F10
YHS	MOL004234	TAR00094	Prostaglandin G/H synthase 2	TCMSP	PTGS2
YHS	MOL004234	TAR00117	Carbonic anhydrase II	TCMSP	CA2
YHS	MOL004234	TAR00165	Acetylcholinesterase	TCMSP	ACHE
YHS	MOL004234	TAR00229	mRNA of Protein-tyrosine phosphatase, non-receptor type 1	TCMSP	PTPN1
YHS	MOL004234	TAR00287	DNA topoisomerase II	TCMSP	TOP2
YHS	MOL004234	TAR00307	Estrogen receptor beta	TCMSP	ESR2
YHS	MOL004234	TAR00422	Glycogen synthase kinase-3 beta	TCMSP	GSK3B
YHS	MOL004234	TAR00444	Heat shock protein HSP 90	TCMSP	HSP90AB1
YHS	MOL004234	TAR00647	Serine/threonine-protein kinase Chk1	TCMSP	CHEK1
YHS	MOL004234	TAR02928	Trypsin-1	TCMSP	PRSS1
YHS	MOL004234	TAR02966	Proto-oncogene serine/threonine-protein kinase Pim-1	TCMSP	PIM1
YHS	MOL004234	TAR03025	Cyclin-A2	TCMSP	CCNA2
YHS	MOL004234	TAR03276	Nuclear receptor coactivator 2	TCMSP	NCOA2
YHS	MOL004234	TAR03907	Calmodulin	TCMSP	CALM
YHS	MOL004763	TAR00003	Nitric oxide synthase, inducible	TCMSP	NOS2
YHS	MOL004763	TAR00006	Prostaglandin G/H synthase 1	TCMSP	PTGS1
YHS	MOL004763	TAR00016	Muscarinic acetylcholine receptor M3	TCMSP	CHRM3
YHS	MOL004763	TAR00017	Thrombin	TCMSP	/
YHS	MOL004763	TAR00038	Muscarinic acetylcholine receptor M1	TCMSP	CHRM1
YHS	MOL004763	TAR00046	Estrogen receptor	TCMSP	ESR1
YHS	MOL004763	TAR00048	Androgen receptor	TCMSP	AR
YHS	MOL004763	TAR00070	Sodium channel protein type 5 subunit alpha	TCMSP	SCN5A
YHS	MOL004763	TAR00078	Peroxisome proliferator activated receptor gamma	TCMSP	PPARG
YHS	MOL004763	TAR00087	Muscarinic acetylcholine receptor M5	TCMSP	CHRM5
YHS	MOL004763	TAR00094	Prostaglandin G/H synthase 2	TCMSP	PTGS2
YHS	MOL004763	TAR00095	Nitric-oxide synthase, endothelial	TCMSP	NOS3
YHS	MOL004763	TAR00154	Muscarinic acetylcholine receptor M4	TCMSP	CHRM4
YHS	MOL004763	TAR00158	Retinoic acid receptor RXR-alpha	TCMSP	RXRA
YHS	MOL004763	TAR00163	Delta-type opioid receptor	TCMSP	OPRD1
YHS	MOL004763	TAR00165	Acetylcholinesterase	TCMSP	ACHE
YHS	MOL004763	TAR00191	Alpha-1A adrenergic receptor	TCMSP	ADRA1A
YHS	MOL004763	TAR00216	Alpha-1B adrenergic receptor	TCMSP	ADRA1B
YHS	MOL004763	TAR00229	mRNA of Protein-tyrosine phosphatase, non-receptor type 1	TCMSP	PTPN1
YHS	MOL004763	TAR00239	Sodium-dependent dopamine transporter	TCMSP	SLC6A3
YHS	MOL004763	TAR00261	Beta-2 adrenergic receptor	TCMSP	ADRB2
YHS	MOL004763	TAR00272	Alpha-1D adrenergic receptor	TCMSP	ADRA1D
YHS	MOL004763	TAR00287	DNA topoisomerase II	TCMSP	TOP2
YHS	MOL004763	TAR00290	Sodium-dependent serotonin transporter	TCMSP	SLC6A4
YHS	MOL004763	TAR00299	Mu-type opioid receptor	TCMSP	OPRM1
YHS	MOL004763	TAR00307	Estrogen receptor beta	TCMSP	ESR2
YHS	MOL004763	TAR00332	Dipeptidyl peptidase IV	TCMSP	DPP4
YHS	MOL004763	TAR00402	Mitogen-activated protein kinase 14	TCMSP	MAPK14
YHS	MOL004763	TAR00422	Glycogen synthase kinase-3 beta	TCMSP	GSK3B
YHS	MOL004763	TAR00444	Heat shock protein HSP 90	TCMSP	HSP90AB1
YHS	MOL004763	TAR00482	Cell division protein kinase 2	TCMSP	/
YHS	MOL004763	TAR00647	Serine/threonine-protein kinase Chk1	TCMSP	CHEK1
YHS	MOL004763	TAR02966	Proto-oncogene serine/threonine-protein kinase Pim-1	TCMSP	PIM1
YHS	MOL004763	TAR03025	Cyclin-A2	TCMSP	CCNA2
YHS	MOL000472	TAR00008	Vascular endothelial growth factor receptor 3	TCMSP	FLT4
YHS	MOL000472	TAR00009	Vascular endothelial growth factor receptor 1	TCMSP	FLT1
YHS	MOL000472	TAR00139	Vascular endothelial growth factor receptor 2	TCMSP	KDR
YHS	MOL000472	TAR00488	Tyrosine-protein kinase BTK	TCMSP	BTK
YHS	MOL000472	TAR00734	Pro-epidermal growth factor	TCMSP	EGF
YHS	MOL000472	TAR01201	Ig gamma-1 chain C region	TCMSP	/
YHS	MOL000472	TAR03279	Nuclear receptor coactivator 1	TCMSP	NCOA1
YHS	MOL000476	TAR00095	Nitric-oxide synthase, endothelial	TCMSP	NOS3
YHS	MOL000476	TAR03586	cAMP-dependent protein kinase inhibitor alpha	TCMSP	PKIA
XHC	MOL000006	TAR00003	Nitric oxide synthase, inducible	TCMSP	NOS2
XHC	MOL000006	TAR00011	Insulin receptor	TCMSP	INSR
XHC	MOL000006	TAR00048	Androgen receptor	TCMSP	AR
XHC	MOL000006	TAR00094	Prostaglandin G/H synthase 2	TCMSP	PTGS2
XHC	MOL000006	TAR00238	72 kDa type IV collagenase	TCMSP	MMP2
XHC	MOL000006	TAR00265	Tumor necrosis factor	TCMSP	TNF
XHC	MOL000006	TAR00298	Epidermal growth factor receptor	TCMSP	EGFR
XHC	MOL000006	TAR00349	Hepatocyte growth factor receptor	TCMSP	MET
XHC	MOL000006	TAR00351	Interleukin-6	TCMSP	IL6
XHC	MOL000006	TAR00353	Interstitial collagenase	TCMSP	MMP1
XHC	MOL000006	TAR00354	Mitogen-activated protein kinase 1	TCMSP	MAPK1
XHC	MOL000006	TAR00365	Interferon gamma	TCMSP	IFNG
XHC	MOL000006	TAR00414	Transcription factor AP-1	TCMSP	JUN
XHC	MOL000006	TAR00482	Cell division protein kinase 2	TCMSP	/
XHC	MOL000006	TAR00568	Xanthine dehydrogenase/oxidase	TCMSP	XDH
XHC	MOL000006	TAR00573	Cell division protein kinase 4	TCMSP	/
XHC	MOL000006	TAR00646	Cellular tumor antigen p53	TCMSP	TP53
XHC	MOL000006	TAR00648	Amyloid beta A4 protein	TCMSP	/
XHC	MOL000006	TAR00733	Glutathione S-transferase P	TCMSP	GSTP1
XHC	MOL000006	TAR00740	Vascular endothelial growth factor A	TCMSP	VEGFA
XHC	MOL000006	TAR01293	DNA topoisomerase 1	TCMSP	TOP1
XHC	MOL000006	TAR02132	Heme oxygenase 1	TCMSP	HMOX1
XHC	MOL000006	TAR02915	Retinoblastoma-associated protein	TCMSP	RB1
XHC	MOL000006	TAR03575	Caspase-7	TCMSP	CASP7
XHC	MOL000006	TAR03978	Interleukin-2	TCMSP	IL2
XHC	MOL000006	TAR00006	Prostaglandin G/H synthase 1	TCMSP	PTGS1
XHC	MOL000006	TAR00046	Estrogen receptor	TCMSP	ESR1
XHC	MOL000006	TAR00078	Peroxisome proliferator activated receptor gamma	TCMSP	PPARG
XHC	MOL000006	TAR00117	Carbonic anhydrase II	TCMSP	CA2
XHC	MOL000006	TAR00229	mRNA of Protein-tyrosine phosphatase, non-receptor type 1	TCMSP	PTPN1
XHC	MOL000006	TAR00307	Estrogen receptor beta	TCMSP	ESR2
XHC	MOL000006	TAR00332	Dipeptidyl peptidase IV	TCMSP	DPP4
XHC	MOL000006	TAR00402	Mitogen-activated protein kinase 14	TCMSP	MAPK14
XHC	MOL000006	TAR00422	Glycogen synthase kinase-3 beta	TCMSP	GSK3B
XHC	MOL000006	TAR00444	Heat shock protein HSP 90	TCMSP	HSP90AB1
XHC	MOL000006	TAR00491	Phosphatidylinositol-4,5-bisphosphate 3-kinase catalytic subunit, gamma isoform	TCMSP	PIK3CG
XHC	MOL000006	TAR00699	mRNA of PKA Catalytic Subunit C-alpha	TCMSP	PRKACA
XHC	MOL000006	TAR02928	Trypsin-1	TCMSP	PRSS1
XHC	MOL000006	TAR02966	Proto-oncogene serine/threonine-protein kinase Pim-1	TCMSP	PIM1
XHC	MOL000006	TAR03025	Cyclin-A2	TCMSP	CCNA2
XHC	MOL000006	TAR03276	Nuclear receptor coactivator 2	TCMSP	NCOA2
XHC	MOL000098	TAR00003	Nitric oxide synthase, inducible	TCMSP	NOS2
XHC	MOL000098	TAR00006	Prostaglandin G/H synthase 1	TCMSP	PTGS1
XHC	MOL000098	TAR00011	Insulin receptor	TCMSP	INSR
XHC	MOL000098	TAR00046	Estrogen receptor	TCMSP	ESR1
XHC	MOL000098	TAR00048	Androgen receptor	TCMSP	AR
XHC	MOL000098	TAR00086	Apoptosis regulator Bcl-2	TCMSP	BCL2
XHC	MOL000098	TAR00088	Arachidonate 5-lipoxygenase	TCMSP	ALOX5
XHC	MOL000098	TAR00094	Prostaglandin G/H synthase 2	TCMSP	PTGS2
XHC	MOL000098	TAR00153	Ornithine decarboxylase	TCMSP	ODC1
XHC	MOL000098	TAR00231	Acetyl-CoA carboxylase 1	TCMSP	ACACA
XHC	MOL000098	TAR00238	72 kDa type IV collagenase	TCMSP	MMP2
XHC	MOL000098	TAR00265	Tumor necrosis factor	TCMSP	TNF
XHC	MOL000098	TAR00298	Epidermal growth factor receptor	TCMSP	EGFR
XHC	MOL000098	TAR00307	Estrogen receptor beta	TCMSP	ESR2
XHC	MOL000098	TAR00318	Maltase-glucoamylase, intestinal	TCMSP	MGAM
XHC	MOL000098	TAR00346	Urokinase-type plasminogen activator	TCMSP	PLAU
XHC	MOL000098	TAR00351	Interleukin-6	TCMSP	IL6
XHC	MOL000098	TAR00353	Interstitial collagenase	TCMSP	MMP1
XHC	MOL000098	TAR00354	Mitogen-activated protein kinase 1	TCMSP	MAPK1
XHC	MOL000098	TAR00357	Serum paraoxonase/arylesterase 1	TCMSP	PON1
XHC	MOL000098	TAR00363	Cathepsin D	TCMSP	CTSD
XHC	MOL000098	TAR00365	Interferon gamma	TCMSP	IFNG
XHC	MOL000098	TAR00414	Transcription factor AP-1	TCMSP	JUN
XHC	MOL000098	TAR00417	C-C motif chemokine 2	TCMSP	CCL2
XHC	MOL000098	TAR00418	Interleukin-1 beta	TCMSP	IL1B
XHC	MOL000098	TAR00422	Glycogen synthase kinase-3 beta	TCMSP	GSK3B
XHC	MOL000098	TAR00427	E-selectin	TCMSP	SELE
XHC	MOL000098	TAR00428	Myeloperoxidase	TCMSP	MPO
XHC	MOL000098	TAR00431	Cell division control protein 2 homolog	TCMSP	CDC2
XHC	MOL000098	TAR00434	Tissue-type plasminogen activator	TCMSP	PLAT
XHC	MOL000098	TAR00436	Gap junction alpha-1 protein	TCMSP	GJA1
XHC	MOL000098	TAR00440	Vascular cell adhesion protein 1	TCMSP	VCAM1
XHC	MOL000098	TAR00457	Thrombomodulin	TCMSP	THBD
XHC	MOL000098	TAR00466	Tissue factor	TCMSP	F3
XHC	MOL000098	TAR00470	NAD(P)H dehydrogenase [quinone] 1	TCMSP	NQO1
XHC	MOL000098	TAR00568	Xanthine dehydrogenase/oxidase	TCMSP	XDH
XHC	MOL000098	TAR00593	Prostaglandin E2 receptor EP3 subtype	TCMSP	PTGER3
XHC	MOL000098	TAR00597	Superoxide dismutase [Cu-Zn]	TCMSP	SOD1
XHC	MOL000098	TAR00621	Cytochrome P450 3A4	TCMSP	CYP3A4
XHC	MOL000098	TAR00646	Cellular tumor antigen p53	TCMSP	TP53
XHC	MOL000098	TAR00724	Cytochrome P450 1A2	TCMSP	CYP1A2
XHC	MOL000098	TAR00731	Collagen alpha-1(I) chain	TCMSP	COL1A1
XHC	MOL000098	TAR00733	Glutathione S-transferase P	TCMSP	GSTP1
XHC	MOL000098	TAR00734	Pro-epidermal growth factor	TCMSP	EGF
XHC	MOL000098	TAR00740	Vascular endothelial growth factor A	TCMSP	VEGFA
XHC	MOL000098	TAR00744	NADPH--cytochrome P450 reductase	TCMSP	POR
XHC	MOL000098	TAR00781	Estrogen sulfotransferase	TCMSP	SULT1E1
XHC	MOL000098	TAR01293	DNA topoisomerase 1	TCMSP	TOP1
XHC	MOL000098	TAR01366	DNA gyrase subunit B	TCMSP	/
XHC	MOL000098	TAR02132	Heme oxygenase 1	TCMSP	HMOX1
XHC	MOL000098	TAR02885	Collagen alpha-1(III) chain	TCMSP	COL3A1
XHC	MOL000098	TAR02915	Retinoblastoma-associated protein	TCMSP	RB1
XHC	MOL000098	TAR02952	Glutathione S-transferase Mu 1	TCMSP	GSTM1
XHC	MOL000098	TAR02963	78 kDa glucose-regulated protein	TCMSP	/
XHC	MOL000098	TAR02998	Prostatic acid phosphatase	TCMSP	ACPP
XHC	MOL000098	TAR03204	Aryl hydrocarbon receptor	TCMSP	AHR
XHC	MOL000098	TAR03688	Glutathione S-transferase Mu 2	TCMSP	GSTM2
XHC	MOL000098	TAR03978	Interleukin-2	TCMSP	IL2
XHC	MOL000098	TAR00017	Thrombin	TCMSP	/
XHC	MOL000098	TAR00037	Potassium voltage-gated channel subfamily H member 2	TCMSP	KCNH2
XHC	MOL000098	TAR00070	Sodium channel protein type 5 subunit alpha	TCMSP	SCN5A
XHC	MOL000098	TAR00078	Peroxisome proliferator activated receptor gamma	TCMSP	PPARG
XHC	MOL000098	TAR00079	Coagulation factor Xa	TCMSP	F10
XHC	MOL000098	TAR00095	Nitric-oxide synthase, endothelial	TCMSP	NOS3
XHC	MOL000098	TAR00117	Carbonic anhydrase II	TCMSP	CA2
XHC	MOL000098	TAR00123	Coagulation factor VII	TCMSP	F7
XHC	MOL000098	TAR00158	Retinoic acid receptor RXR-alpha	TCMSP	RXRA
XHC	MOL000098	TAR00165	Acetylcholinesterase	TCMSP	ACHE
XHC	MOL000098	TAR00229	mRNA of Protein-tyrosine phosphatase, non-receptor type 1	TCMSP	PTPN1
XHC	MOL000098	TAR00261	Beta-2 adrenergic receptor	TCMSP	ADRB2
XHC	MOL000098	TAR00287	DNA topoisomerase II	TCMSP	TOP2
XHC	MOL000098	TAR00288	Aldose reductase	TCMSP	AKR1B1
XHC	MOL000098	TAR00309	Gamma-aminobutyric acid receptor subunit alpha-1	TCMSP	GABRA1
XHC	MOL000098	TAR00332	Dipeptidyl peptidase IV	TCMSP	DPP4
XHC	MOL000098	TAR00402	Mitogen-activated protein kinase 14	TCMSP	MAPK14
XHC	MOL000098	TAR00441	Stromelysin-1	TCMSP	MMP3
XHC	MOL000098	TAR00444	Heat shock protein HSP 90	TCMSP	HSP90AB1
XHC	MOL000098	TAR00482	Cell division protein kinase 2	TCMSP	/
XHC	MOL000098	TAR00491	Phosphatidylinositol-4,5-bisphosphate 3-kinase catalytic subunit, gamma isoform	TCMSP	PIK3CG
XHC	MOL000098	TAR00499	Beta-lactamase	TCMSP	/
XHC	MOL000098	TAR00565	Amine oxidase [flavin-containing] B	TCMSP	MAOB
XHC	MOL000098	TAR00647	Serine/threonine-protein kinase Chk1	TCMSP	CHEK1
XHC	MOL000098	TAR00699	mRNA of PKA Catalytic Subunit C-alpha	TCMSP	PRKACA
XHC	MOL000098	TAR02928	Trypsin-1	TCMSP	PRSS1
XHC	MOL000098	TAR02966	Proto-oncogene serine/threonine-protein kinase Pim-1	TCMSP	PIM1
XHC	MOL000098	TAR03025	Cyclin-A2	TCMSP	CCNA2
XHC	MOL000098	TAR03276	Nuclear receptor coactivator 2	TCMSP	NCOA2
XHC	MOL000422	TAR00003	Nitric oxide synthase, inducible	TCMSP	NOS2
XHC	MOL000422	TAR00011	Insulin receptor	TCMSP	INSR
XHC	MOL000422	TAR00046	Estrogen receptor	TCMSP	ESR1
XHC	MOL000422	TAR00086	Apoptosis regulator Bcl-2	TCMSP	BCL2
XHC	MOL000422	TAR00088	Arachidonate 5-lipoxygenase	TCMSP	ALOX5
XHC	MOL000422	TAR00094	Prostaglandin G/H synthase 2	TCMSP	PTGS2
XHC	MOL000422	TAR00222	Aldo-keto reductase family 1 member C3	TCMSP	AKR1C3
XHC	MOL000422	TAR00265	Tumor necrosis factor	TCMSP	TNF
XHC	MOL000422	TAR00307	Estrogen receptor beta	TCMSP	ESR2
XHC	MOL000422	TAR00353	Interstitial collagenase	TCMSP	MMP1
XHC	MOL000422	TAR00414	Transcription factor AP-1	TCMSP	JUN
XHC	MOL000422	TAR00427	E-selectin	TCMSP	SELE
XHC	MOL000422	TAR00431	Cell division control protein 2 homolog	TCMSP	CDC2
XHC	MOL000422	TAR00440	Vascular cell adhesion protein 1	TCMSP	VCAM1
XHC	MOL000422	TAR00568	Xanthine dehydrogenase/oxidase	TCMSP	XDH
XHC	MOL000422	TAR00621	Cytochrome P450 3A4	TCMSP	CYP3A4
XHC	MOL000422	TAR00704	Mitogen-activated protein kinase 8	TCMSP	MAPK8
XHC	MOL000422	TAR00724	Cytochrome P450 1A2	TCMSP	CYP1A2
XHC	MOL000422	TAR00733	Glutathione S-transferase P	TCMSP	GSTP1
XHC	MOL000422	TAR02132	Heme oxygenase 1	TCMSP	HMOX1
XHC	MOL000422	TAR02952	Glutathione S-transferase Mu 1	TCMSP	GSTM1
XHC	MOL000422	TAR03204	Aryl hydrocarbon receptor	TCMSP	AHR
XHC	MOL000422	TAR03688	Glutathione S-transferase Mu 2	TCMSP	GSTM2
XHC	MOL000422	TAR03971	Serine/threonine-protein phosphatase 2B catalytic subunit alpha isoform	TCMSP	PPP3CA
XHC	MOL000422	TAR00006	Prostaglandin G/H synthase 1	TCMSP	PTGS1
XHC	MOL000422	TAR00017	Thrombin	TCMSP	/
XHC	MOL000422	TAR00038	Muscarinic acetylcholine receptor M1	TCMSP	CHRM1
XHC	MOL000422	TAR00048	Androgen receptor	TCMSP	AR
XHC	MOL000422	TAR00078	Peroxisome proliferator activated receptor gamma	TCMSP	PPARG
XHC	MOL000422	TAR00095	Nitric-oxide synthase, endothelial	TCMSP	NOS3
XHC	MOL000422	TAR00117	Carbonic anhydrase II	TCMSP	CA2
XHC	MOL000422	TAR00123	Coagulation factor VII	TCMSP	F7
XHC	MOL000422	TAR00141	Gamma-aminobutyric-acid receptor alpha-2 subunit	TCMSP	GABRA2
XHC	MOL000422	TAR00165	Acetylcholinesterase	TCMSP	ACHE
XHC	MOL000422	TAR00186	Sodium-dependent noradrenaline transporter	TCMSP	SLC6A2
XHC	MOL000422	TAR00209	Progesterone receptor	TCMSP	PGR
XHC	MOL000422	TAR00210	Muscarinic acetylcholine receptor M2	TCMSP	CHRM2
XHC	MOL000422	TAR00216	Alpha-1B adrenergic receptor	TCMSP	ADRA1B
XHC	MOL000422	TAR00229	mRNA of Protein-tyrosine phosphatase, non-receptor type 1	TCMSP	PTPN1
XHC	MOL000422	TAR00287	DNA topoisomerase II	TCMSP	TOP2
XHC	MOL000422	TAR00309	Gamma-aminobutyric acid receptor subunit alpha-1	TCMSP	GABRA1
XHC	MOL000422	TAR00332	Dipeptidyl peptidase IV	TCMSP	DPP4
XHC	MOL000422	TAR00402	Mitogen-activated protein kinase 14	TCMSP	MAPK14
XHC	MOL000422	TAR00422	Glycogen synthase kinase-3 beta	TCMSP	GSK3B
XHC	MOL000422	TAR00444	Heat shock protein HSP 90	TCMSP	HSP90AB1
XHC	MOL000422	TAR00482	Cell division protein kinase 2	TCMSP	/
XHC	MOL000422	TAR00491	Phosphatidylinositol-4,5-bisphosphate 3-kinase catalytic subunit, gamma isoform	TCMSP	PIK3CG
XHC	MOL000422	TAR00499	Beta-lactamase	TCMSP	/
XHC	MOL000422	TAR00647	Serine/threonine-protein kinase Chk1	TCMSP	CHEK1
XHC	MOL000422	TAR00699	mRNA of PKA Catalytic Subunit C-alpha	TCMSP	PRKACA
XHC	MOL000422	TAR02928	Trypsin-1	TCMSP	PRSS1
XHC	MOL000422	TAR02966	Proto-oncogene serine/threonine-protein kinase Pim-1	TCMSP	PIM1
XHC	MOL000422	TAR03025	Cyclin-A2	TCMSP	CCNA2
XHC	MOL000422	TAR03276	Nuclear receptor coactivator 2	TCMSP	NCOA2
XHC	MOL000422	TAR03907	Calmodulin	TCMSP	CALM
XHC	MOL000492	TAR00735	Catalase	TCMSP	CAT
XHC	MOL000492	TAR00003	Nitric oxide synthase, inducible	TCMSP	NOS2
XHC	MOL000492	TAR00006	Prostaglandin G/H synthase 1	TCMSP	PTGS1
XHC	MOL000492	TAR00046	Estrogen receptor	TCMSP	ESR1
XHC	MOL000492	TAR00048	Androgen receptor	TCMSP	AR
XHC	MOL000492	TAR00078	Peroxisome proliferator activated receptor gamma	TCMSP	PPARG
XHC	MOL000492	TAR00094	Prostaglandin G/H synthase 2	TCMSP	PTGS2
XHC	MOL000492	TAR00117	Carbonic anhydrase II	TCMSP	CA2
XHC	MOL000492	TAR00158	Retinoic acid receptor RXR-alpha	TCMSP	RXRA
XHC	MOL000492	TAR00229	mRNA of Protein-tyrosine phosphatase, non-receptor type 1	TCMSP	PTPN1
XHC	MOL000492	TAR00307	Estrogen receptor beta	TCMSP	ESR2
XHC	MOL000492	TAR00332	Dipeptidyl peptidase IV	TCMSP	DPP4
XHC	MOL000492	TAR00402	Mitogen-activated protein kinase 14	TCMSP	MAPK14
XHC	MOL000492	TAR00422	Glycogen synthase kinase-3 beta	TCMSP	GSK3B
XHC	MOL000492	TAR00444	Heat shock protein HSP 90	TCMSP	HSP90AB1
XHC	MOL000492	TAR00482	Cell division protein kinase 2	TCMSP	/
XHC	MOL000492	TAR00499	Beta-lactamase	TCMSP	/
XHC	MOL000492	TAR00647	Serine/threonine-protein kinase Chk1	TCMSP	CHEK1
XHC	MOL000492	TAR00699	mRNA of PKA Catalytic Subunit C-alpha	TCMSP	PRKACA
XHC	MOL000492	TAR02966	Proto-oncogene serine/threonine-protein kinase Pim-1	TCMSP	PIM1
XHC	MOL000492	TAR03025	Cyclin-A2	TCMSP	CCNA2
XHC	MOL000492	TAR03276	Nuclear receptor coactivator 2	TCMSP	NCOA2
XHC	MOL000492	TAR03907	Calmodulin	TCMSP	CALM
XHC	MOL001002	TAR00238	72 kDa type IV collagenase	TCMSP	MMP2
XHC	MOL001002	TAR00733	Glutathione S-transferase P	TCMSP	GSTP1
XHC	MOL001002	TAR00740	Vascular endothelial growth factor A	TCMSP	VEGFA
XHC	MOL001002	TAR00766	Glutathione S-transferase A1	TCMSP	GSTA1
XHC	MOL001002	TAR02952	Glutathione S-transferase Mu 1	TCMSP	GSTM1
XHC	MOL001002	TAR03674	Glutathione S-transferase A2	TCMSP	GSTA2
XHC	MOL001002	TAR03688	Glutathione S-transferase Mu 2	TCMSP	GSTM2
XHC	MOL001002	TAR00046	Estrogen receptor	TCMSP	ESR1
XHC	MOL001002	TAR00048	Androgen receptor	TCMSP	AR
XHC	MOL001002	TAR00209	Progesterone receptor	TCMSP	PGR
XHC	MOL001002	TAR00444	Heat shock protein HSP 90	TCMSP	HSP90AB1
XHC	MOL001002	TAR00482	Cell division protein kinase 2	TCMSP	/
XHC	MOL000008	TAR00003	Nitric oxide synthase, inducible	TCMSP	NOS2
XHC	MOL000008	TAR00011	Insulin receptor	TCMSP	INSR
XHC	MOL000008	TAR00046	Estrogen receptor	TCMSP	ESR1
XHC	MOL000008	TAR00048	Androgen receptor	TCMSP	AR
XHC	MOL000008	TAR00086	Apoptosis regulator Bcl-2	TCMSP	BCL2
[truncated: 288 more rows]
