# Supplementary material for: Uncovering Synergistic Mechanism of Chinese Herbal Medicine in the Treatment of Atrial Fibrillation with Obstructive Sleep Apnea Hypopnea Syndrome by Network Pharmacology
Source: Evid Based Complement Alternat Med. 2019 Dec 23;2019:8691608. doi: 10.1155/2019/8691608 (PMC6948354; doi:10.1155/2019/8691608)
Supplement: Supplementary Materials — Supplemental Table 1: 94 active components of TCM liver-regulating herbs were collected, of which 9 in SZR, 8 in GS, 51 in YHS, 10 in XHC, 14 in JL, and 6 in ML. Supplemental Table 2: targets of the active components from TCM liver-regulating herbs. The number of these target genes was 80, 90, 1493, 232, 143, and 33 from the corresponding active components of SZR, GS, YHS, XHC, JL, and ML, respectively. After removing duplicates, we identified 182 target genes from 2071 potential target genes out of 94 bioactive components. Supplemental Table 3: we retrieved 232 targets of AF combined with OSAHS from GeneCards database. Supplemental Table 4: after the production of a putative therapeutic target interaction network, topological analysis was adopted to determine the core targets of TCM liver-regulating herbs in the treatment of paroxysmal AF combined with OSAHS. Totally, six core targets including TNF, STAT3, AKT1, IL6, TP53, and INS were identified. Supplemental Table 5: to illustrate the mechanism of herbs on AF combined with OSAHS from a systematic level, we performed GO enrichment analysis for putative therapeutic targets. Totally, we identified 233 enrichment results in the related items of biological process, 41 of molecular function, and 23 of cell component. Supplemental Table 6: KEGG pathway enrichment analysis was performed to expound the pathways among the putative therapeutic targets of herbs in the treatment of AF combined with OSAHS. A total of 48 pathways were obtained. [file 8691608.f1.zip › 8691608.f1/Supplemental Table 3-AF combined with OSAHS-related target.xlsx]

## Sheet: Sheet1
Disease	Target gene
AF combined with OSAHS	MMP2
AF combined with OSAHS	NOS2
AF combined with OSAHS	ALOX5
AF combined with OSAHS	GJA1
AF combined with OSAHS	KCNH2
AF combined with OSAHS	HTR3A
AF combined with OSAHS	PPARG
AF combined with OSAHS	SELE
AF combined with OSAHS	NR3C1
AF combined with OSAHS	THBD
AF combined with OSAHS	ADRB1
AF combined with OSAHS	TNF
AF combined with OSAHS	DRD2
AF combined with OSAHS	MPO
AF combined with OSAHS	PTGS2
AF combined with OSAHS	ESR1
AF combined with OSAHS	ADRB2
AF combined with OSAHS	VEGFA
AF combined with OSAHS	ACHE
AF combined with OSAHS	CCL2
AF combined with OSAHS	IL6
AF combined with OSAHS	COL3A1
AF combined with OSAHS	HMOX1
AF combined with OSAHS	INS
AF combined with OSAHS	MMP3
AF combined with OSAHS	MAOB
AF combined with OSAHS	IL2
AF combined with OSAHS	IFNG
AF combined with OSAHS	FGF2
AF combined with OSAHS	NOS3
AF combined with OSAHS	OPRM1
AF combined with OSAHS	VCAM1
AF combined with OSAHS	TP53
AF combined with OSAHS	CAT
AF combined with OSAHS	IL1B
AF combined with OSAHS	HTR2A
AF combined with OSAHS	CYP3A4
AF combined with OSAHS	SCN5A
AF combined with OSAHS	KCNJ2
AF combined with OSAHS	EDN1
AF combined with OSAHS	IGF1
AF combined with OSAHS	GDF15
AF combined with OSAHS	EP300
AF combined with OSAHS	ATP1A3
AF combined with OSAHS	NKX2-5
AF combined with OSAHS	KCNK3
AF combined with OSAHS	KCNE1
AF combined with OSAHS	NGF
AF combined with OSAHS	LEP
AF combined with OSAHS	CYP2D6
AF combined with OSAHS	MECP2
AF combined with OSAHS	NOS1
AF combined with OSAHS	PRL
AF combined with OSAHS	ELANE
AF combined with OSAHS	MTHFR
AF combined with OSAHS	KCNA1
AF combined with OSAHS	SELL
AF combined with OSAHS	GNAS
AF combined with OSAHS	PLCG1
AF combined with OSAHS	NPPB
AF combined with OSAHS	APOE
AF combined with OSAHS	PF4
AF combined with OSAHS	FAS
AF combined with OSAHS	HSPD1
AF combined with OSAHS	BDNF
AF combined with OSAHS	CDKN1B
AF combined with OSAHS	SHBG
AF combined with OSAHS	MYH6
AF combined with OSAHS	TNFRSF11B
AF combined with OSAHS	EDNRA
AF combined with OSAHS	POLG
AF combined with OSAHS	GHRL
AF combined with OSAHS	RYR1
AF combined with OSAHS	PPBP
AF combined with OSAHS	MBD5
AF combined with OSAHS	CASP8
AF combined with OSAHS	APOB
AF combined with OSAHS	TSC2
AF combined with OSAHS	AGT
AF combined with OSAHS	KRAS
AF combined with OSAHS	PLD1
AF combined with OSAHS	AQP4
AF combined with OSAHS	CHI3L1
AF combined with OSAHS	DBH
AF combined with OSAHS	HSPA4
AF combined with OSAHS	CRP
AF combined with OSAHS	GLA
AF combined with OSAHS	HSPA8
AF combined with OSAHS	CALCA
AF combined with OSAHS	CCR3
AF combined with OSAHS	CXCL8
AF combined with OSAHS	PIK3C2A
AF combined with OSAHS	CHKB
AF combined with OSAHS	SCN1A
AF combined with OSAHS	IL17A
AF combined with OSAHS	NPPA
AF combined with OSAHS	TH
AF combined with OSAHS	HSPB2
AF combined with OSAHS	IL1A
AF combined with OSAHS	ELN
AF combined with OSAHS	SELP
AF combined with OSAHS	CALR
AF combined with OSAHS	HLA-A
AF combined with OSAHS	SHH
AF combined with OSAHS	EDNRB
AF combined with OSAHS	SCN4B
AF combined with OSAHS	CHAT
AF combined with OSAHS	TNFRSF1A
AF combined with OSAHS	STAT3
AF combined with OSAHS	TNNT2
AF combined with OSAHS	F2
AF combined with OSAHS	GRIA1
AF combined with OSAHS	ENO2
AF combined with OSAHS	MT-ND4
AF combined with OSAHS	DUSP1
AF combined with OSAHS	AGER
AF combined with OSAHS	SLC26A4
AF combined with OSAHS	SNTA1
AF combined with OSAHS	TGFBR1
AF combined with OSAHS	CYP2C9
AF combined with OSAHS	VWF
AF combined with OSAHS	NPY
AF combined with OSAHS	IL18
AF combined with OSAHS	S100B
AF combined with OSAHS	BMP2
AF combined with OSAHS	TAC1
AF combined with OSAHS	HSPA1A
AF combined with OSAHS	AGTR1
AF combined with OSAHS	CALB2
AF combined with OSAHS	GBA
AF combined with OSAHS	TGFB1
AF combined with OSAHS	FBN1
AF combined with OSAHS	TIMP1
AF combined with OSAHS	NKX2-1
AF combined with OSAHS	VCP
AF combined with OSAHS	KIF1B
AF combined with OSAHS	ATF4
AF combined with OSAHS	CPT2
AF combined with OSAHS	DPP6
AF combined with OSAHS	SLC2A1
AF combined with OSAHS	KCNQ1
AF combined with OSAHS	CASP3
AF combined with OSAHS	ANGPT2
AF combined with OSAHS	CD14
AF combined with OSAHS	VDR
AF combined with OSAHS	ACE
AF combined with OSAHS	CLOCK
AF combined with OSAHS	ITGAM
AF combined with OSAHS	PRKN
AF combined with OSAHS	BGLAP
AF combined with OSAHS	RORA
AF combined with OSAHS	TTR
AF combined with OSAHS	GDNF
AF combined with OSAHS	SCGB1A1
AF combined with OSAHS	IL10
AF combined with OSAHS	NUCB2
AF combined with OSAHS	TNFSF11
AF combined with OSAHS	IL37
AF combined with OSAHS	MB
AF combined with OSAHS	MYL3
AF combined with OSAHS	TSPO
AF combined with OSAHS	ADORA1
AF combined with OSAHS	APOH
AF combined with OSAHS	CACNA1A
AF combined with OSAHS	LGALS3
AF combined with OSAHS	GRIN1
AF combined with OSAHS	FOS
AF combined with OSAHS	RETN
AF combined with OSAHS	G6PD
AF combined with OSAHS	SCN1B
AF combined with OSAHS	ICAM1
AF combined with OSAHS	RECK
AF combined with OSAHS	F2R
AF combined with OSAHS	ADORA3
AF combined with OSAHS	MAPK3
AF combined with OSAHS	VIP
AF combined with OSAHS	APLN
AF combined with OSAHS	PLA2G7
AF combined with OSAHS	RYR2
AF combined with OSAHS	DDC
AF combined with OSAHS	TNFRSF11A
AF combined with OSAHS	CFTR
AF combined with OSAHS	MT-ND5
AF combined with OSAHS	DST
AF combined with OSAHS	SAA1
AF combined with OSAHS	NPPC
AF combined with OSAHS	KNG1
AF combined with OSAHS	DKK1
AF combined with OSAHS	GFAP
AF combined with OSAHS	TLR4
AF combined with OSAHS	CXCL10
AF combined with OSAHS	SERPINE1
AF combined with OSAHS	CCL5
AF combined with OSAHS	TTN
AF combined with OSAHS	LOX
AF combined with OSAHS	HLA-DRB1
AF combined with OSAHS	LPL
AF combined with OSAHS	HLA-B
AF combined with OSAHS	F5
AF combined with OSAHS	ADRB3
AF combined with OSAHS	ADM
AF combined with OSAHS	MIF
AF combined with OSAHS	GH1
AF combined with OSAHS	SIRT1
AF combined with OSAHS	REN
AF combined with OSAHS	POMC
AF combined with OSAHS	COL5A1
AF combined with OSAHS	ALB
AF combined with OSAHS	LMNA
AF combined with OSAHS	APOA1
AF combined with OSAHS	SCN10A
AF combined with OSAHS	TLR2
AF combined with OSAHS	SCN2B
AF combined with OSAHS	TSHR
AF combined with OSAHS	NRG1
AF combined with OSAHS	HSPG2
AF combined with OSAHS	NOTCH1
AF combined with OSAHS	BAX
AF combined with OSAHS	USP8
AF combined with OSAHS	CD40LG
AF combined with OSAHS	PDE4A
AF combined with OSAHS	ALPL
AF combined with OSAHS	MT-TL1
AF combined with OSAHS	AVP
AF combined with OSAHS	HMGB1
AF combined with OSAHS	MEF2C
AF combined with OSAHS	CSF2
AF combined with OSAHS	MMP9
AF combined with OSAHS	SCN3B
AF combined with OSAHS	DARS2
AF combined with OSAHS	HBA1
AF combined with OSAHS	ADIPOQ
