# Supplementary material for: Uncovering Synergistic Mechanism of Chinese Herbal Medicine in the Treatment of Atrial Fibrillation with Obstructive Sleep Apnea Hypopnea Syndrome by Network Pharmacology
Source: Evid Based Complement Alternat Med. 2019 Dec 23;2019:8691608. doi: 10.1155/2019/8691608 (PMC6948354; doi:10.1155/2019/8691608)
Supplement: Supplementary Materials — Supplemental Table 1: 94 active components of TCM liver-regulating herbs were collected, of which 9 in SZR, 8 in GS, 51 in YHS, 10 in XHC, 14 in JL, and 6 in ML. Supplemental Table 2: targets of the active components from TCM liver-regulating herbs. The number of these target genes was 80, 90, 1493, 232, 143, and 33 from the corresponding active components of SZR, GS, YHS, XHC, JL, and ML, respectively. After removing duplicates, we identified 182 target genes from 2071 potential target genes out of 94 bioactive components. Supplemental Table 3: we retrieved 232 targets of AF combined with OSAHS from GeneCards database. Supplemental Table 4: after the production of a putative therapeutic target interaction network, topological analysis was adopted to determine the core targets of TCM liver-regulating herbs in the treatment of paroxysmal AF combined with OSAHS. Totally, six core targets including TNF, STAT3, AKT1, IL6, TP53, and INS were identified. Supplemental Table 5: to illustrate the mechanism of herbs on AF combined with OSAHS from a systematic level, we performed GO enrichment analysis for putative therapeutic targets. Totally, we identified 233 enrichment results in the related items of biological process, 41 of molecular function, and 23 of cell component. Supplemental Table 6: KEGG pathway enrichment analysis was performed to expound the pathways among the putative therapeutic targets of herbs in the treatment of AF combined with OSAHS. A total of 48 pathways were obtained. [file 8691608.f1.zip › 8691608.f1/Supplemental Table 4-Topological analysis of putative therapeutic targets of TCM liver-regulating herbs in the treatment of AF with OSAHS.xlsx]

## Sheet: topological feature parameter 
Topological analysis of 38 putative therapeutic targets of TCM liver-regulating herbs in the treatment of AF with OSAHS
Betweenness Centrality	Closeness Centrality	Degree Centrality	Target
0.127285	0.608392	42	TNF
0.125547	0.604167	40	STAT3
0.106493	0.59589	39	AKT1
0.127139	0.608392	39	IL6
0.0815655	0.56129	33	TP53
0.078807	0.576159	32	VEGFA
0.0868972	0.55414	29	INS
0.0840653	0.54375	28	IL1B
0.0290597	0.54375	28	IL10
0.0118794	0.527273	22	CCL2
0.0535616	0.530488	21	PTGS2
0.0083271	0.520958	20	NOS3
0.0196112	0.497143	20	ESR1
0.028627	0.508772	19	FGF2
0.0146635	0.494318	18	EP300
0.013766	0.491525	18	PTEN
0.01213	0.478022	17	TNFRSF1A
0.00742832	0.486034	17	IL2
0.0177929	0.491525	17	CREBBP
0.0164924	0.508772	17	PPARG
0.00653225	0.439394	16	MDM2
0.0052905	0.47027	16	IFNG
0.00392131	0.514793	16	HMOX1
0.00762333	0.460317	15	IL1A
0.0131542	0.472826	14	IKBKB
0.00656967	0.472826	14	IRS1
0.00177433	0.491525	14	VCAM1
0.0311096	0.494318	13	MMP2
0.00397106	0.460317	12	CDKN2A
0.00595836	0.435	11	IKBKG
0.00675029	0.465241	11	KDR
0.00381171	0.441624	11	CDKN1A
0.00231277	0.428571	11	CDK2
0.00421337	0.428571	11	MAP3K7
0.00495674	0.450777	11	NR3C1
0.00322465	0.478022	11	NOS2
0.00377575	0.416268	10	ATM
0.0005422	0.450777	10	IL2RA
0.00382666	0.435	10	TNFRSF1B
0.00223571	0.412322	10	PPARGC1A
0.0241035	0.446154	10	CAT
0.00159619	0.453125	10	IGF1R
0.00471573	0.443878	10	IL1R1
0.00356601	0.435	10	RXRA
0.00283857	0.453125	10	SELE
0.00020818	0.39726	9	RIPK1
0.00020818	0.39726	9	TRADD
0.00020818	0.39726	9	TRAF2
0.00184134	0.467742	9	BCL2L1
0.00045743	0.441624	9	IL2RG
0	0.395455	8	TAB2
0.0004296	0.402778	8	MDM4
0.0001011	0.368644	8	NCOA1
0.0001011	0.368644	8	NCOA2
6.186e-05	0.446154	8	FOXP3
0.00226663	0.439394	8	MMP3
0.00031239	0.376623	7	CHEK2
0.00053193	0.446154	7	SOD2
0.00078617	0.443878	7	MPO
0.00039744	0.381579	6	TP53BP1
0	0.412322	6	IL6R
0.00089272	0.404651	6	IL1R2
6.069e-05	0.410377	5	INSR
0.00059208	0.393665	5	FLT1
0.0003059	0.426471	5	FGFR2
0.0480883	0.39726	4	F2
0	0.360996	4	IL1RAP
0	0.390135	4	IFNGR1
0.0454424	0.410377	4	GJA1
0	0.367089	3	TIMP2
0	0.371795	3	NRP2
0	0.390135	3	FGFR1
0.0023297	0.395455	3	THBD
0.0240772	0.367089	3	ADRB2
0.0229885	0.350806	2	ALOX5
0.0229885	0.293919	2	SCN5A
0.0229885	0.381579	2	OPRM1
0.0229885	0.360996	2	CYP3A4
0.0229885	0.287129	2	HTR2A
0	0.360996	1	TP53BP2
0	0.260479	1	ALOX5AP
0	0.227749	1	KCNH2
0	0.27707	1	DRD2
0	0.26935	1	ADRB1
0	0.266055	1	MAOB
0	0.22365	1	HTR3A
0	0.309609	1	ACHE
0	0.332061	1	COL3A1
		10
		Median=10

## Sheet: hub nodes
Betweenness Centrality	Closeness Centrality	Degree Centrality	Target
0.127285	0.608392	42	TNF
0.125547	0.604167	40	STAT3
0.106493	0.59589	39	AKT1
0.127139	0.608392	39	IL6
0.0815655	0.56129	33	TP53
0.078807	0.576159	32	VEGFA
0.0868972	0.55414	29	INS
0.0840653	0.54375	28	IL1B
0.0290597	0.54375	28	IL10
0.0118794	0.527273	22	CCL2
0.0535616	0.530488	21	PTGS2
0.0083271	0.520958	20	NOS3
0.0196112	0.497143	20	ESR1
		2 x Median=20

## Sheet: core targets
Betweenness Centrality	Closeness Centrality	Degree Centrality	Target
0.127285	0.608392	42	TNF
0.125547	0.604167	40	STAT3
0.106493	0.59589	39	AKT1
0.127139	0.608392	39	IL6
0.0815655	0.56129	33	TP53
0.078807	0.576159	32	VEGFA
0.0868972	0.55414	29	INS
0.0840653	0.54375	28	IL1B
0.0290597	0.54375	28	IL10
0.0118794	0.527273	22	CCL2
0.0535616	0.530488	21	PTGS2
0.0083271	0.520958	20	NOS3
0.0196112	0.497143	20	ESR1
0.0815655	0.55414	29
Median=0.08156554	Median=0.55414013	Median=29
