# Supplementary material for: Uncovering Synergistic Mechanism of Chinese Herbal Medicine in the Treatment of Atrial Fibrillation with Obstructive Sleep Apnea Hypopnea Syndrome by Network Pharmacology
Source: Evid Based Complement Alternat Med. 2019 Dec 23;2019:8691608. doi: 10.1155/2019/8691608 (PMC6948354; doi:10.1155/2019/8691608)
Supplement: Supplementary Materials — Supplemental Table 1: 94 active components of TCM liver-regulating herbs were collected, of which 9 in SZR, 8 in GS, 51 in YHS, 10 in XHC, 14 in JL, and 6 in ML. Supplemental Table 2: targets of the active components from TCM liver-regulating herbs. The number of these target genes was 80, 90, 1493, 232, 143, and 33 from the corresponding active components of SZR, GS, YHS, XHC, JL, and ML, respectively. After removing duplicates, we identified 182 target genes from 2071 potential target genes out of 94 bioactive components. Supplemental Table 3: we retrieved 232 targets of AF combined with OSAHS from GeneCards database. Supplemental Table 4: after the production of a putative therapeutic target interaction network, topological analysis was adopted to determine the core targets of TCM liver-regulating herbs in the treatment of paroxysmal AF combined with OSAHS. Totally, six core targets including TNF, STAT3, AKT1, IL6, TP53, and INS were identified. Supplemental Table 5: to illustrate the mechanism of herbs on AF combined with OSAHS from a systematic level, we performed GO enrichment analysis for putative therapeutic targets. Totally, we identified 233 enrichment results in the related items of biological process, 41 of molecular function, and 23 of cell component. Supplemental Table 6: KEGG pathway enrichment analysis was performed to expound the pathways among the putative therapeutic targets of herbs in the treatment of AF combined with OSAHS. A total of 48 pathways were obtained. [file 8691608.f1.zip › 8691608.f1/Supplemental Table 5-GO enrichment analysis.xlsx]

## Sheet: BP
Category	Term	Count	%	PValue	Genes	List Total	Pop Hits	Pop Total	Fold Enrichment	Bonferroni	Benjamini	FDR
GOTERM_BP_DIRECT	GO:0045429~positive regulation of nitric oxide biosynthetic process	8	21.0526	4.20338e-12	OPRM1, IL6, TNF, PTGS2, INS, IFNG, ESR1, IL1B	38	43	16792	82.213	4.61535e-09	4.61535e-09	6.72039e-09
GOTERM_BP_DIRECT	GO:0007568~aging	8	21.0526	6.25484e-08	VCAM1, IL6, CCL2, COL3A1, MPO, CAT, FGF2, HTR2A	38	165	16792	21.4252	6.86758e-05	3.43385e-05	0.000100002
GOTERM_BP_DIRECT	GO:0001666~response to hypoxia	8	21.0526	8.31875e-08	VCAM1, CCL2, DRD2, HMOX1, VEGFA, CAT, NOS2, MMP2	38	172	16792	20.5532	9.13357e-05	3.04461e-05	0.000132999
GOTERM_BP_DIRECT	GO:0070374~positive regulation of ERK1 and ERK2 cascade	8	21.0526	9.36503e-08	OPRM1, IL6, TNF, CCL2, DRD2, VEGFA, FGF2, HTR2A	38	175	16792	20.2009	0.000102823	2.57067e-05	0.000149727
GOTERM_BP_DIRECT	GO:0045909~positive regulation of vasodilation	5	13.1579	4.55402e-07	INS, HMOX1, GJA1, NOS3, NOS2	38	29	16792	76.1887	0.000499906	0.000100001	0.000728091
GOTERM_BP_DIRECT	GO:0045944~positive regulation of transcription from RNA polymerase II promoter	13	34.2105	7.02057e-07	IL6, ADRB2, TNF, DRD2, VEGFA, PPARG, IFNG, TP53, ESR1, IL1B, NR3C1, FGF2, IL2	38	981	16792	5.85589	0.000770562	0.000128468	0.00112244
GOTERM_BP_DIRECT	GO:0045080~positive regulation of chemokine biosynthetic process	4	10.5263	1.16924e-06	TNF, HMOX1, IFNG, IL1B	38	10	16792	176.758	0.001283	0.000183387	0.00186936
GOTERM_BP_DIRECT	GO:0032496~response to lipopolysaccharide	7	18.4211	1.43279e-06	OPRM1, VCAM1, THBD, PTGS2, MAOB, MPO, SELE	38	164	16792	18.8614	0.00157197	0.000196631	0.00229071
GOTERM_BP_DIRECT	GO:0010628~positive regulation of gene expression	8	21.0526	1.434e-06	IL6, TNF, INS, VEGFA, IFNG, TP53, IL1B, GJA1	38	262	16792	13.493	0.00157329	0.000174932	0.00229264
GOTERM_BP_DIRECT	GO:0045471~response to ethanol	6	15.7895	3.22888e-06	VCAM1, CCL2, MAOB, CAT, HTR3A, IL2	38	105	16792	25.2511	0.00353903	0.000354468	0.00516218
GOTERM_BP_DIRECT	GO:0042493~response to drug	8	21.0526	3.84307e-06	IL6, PTGS2, DRD2, MAOB, PPARG, IFNG, CAT, HTR2A	38	304	16792	11.6288	0.00421081	0.000383536	0.0061441
GOTERM_BP_DIRECT	GO:0048661~positive regulation of smooth muscle cell proliferation	5	13.1579	8.905e-06	IL6, TNF, PTGS2, HMOX1, FGF2	38	60	16792	36.8246	0.00973008	0.000814479	0.0142363
GOTERM_BP_DIRECT	GO:0060559~positive regulation of calcidiol 1-monooxygenase activity	3	7.89474	1.41528e-05	TNF, IFNG, IL1B	38	3	16792	441.895	0.0154198	0.00119466	0.022625
GOTERM_BP_DIRECT	GO:0035690~cellular response to drug	5	13.1579	1.55654e-05	CCL2, TP53, IL1B, NOS2, KCNH2	38	69	16792	32.0214	0.0169457	0.00122003	0.0248829
GOTERM_BP_DIRECT	GO:0008285~negative regulation of cell proliferation	8	21.0526	2.14973e-05	OPRM1, IL6, PTGS2, DRD2, TP53, IL1B, NOS3, FGF2	38	396	16792	8.92717	0.0233279	0.00157239	0.0343643
GOTERM_BP_DIRECT	GO:0042060~wound healing	5	13.1579	2.79882e-05	OPRM1, IL6, INS, COL3A1, FGF2	38	80	16792	27.6184	0.0302641	0.00191888	0.044738
GOTERM_BP_DIRECT	GO:0050731~positive regulation of peptidyl-tyrosine phosphorylation	5	13.1579	3.08549e-05	IL6, INS, VEGFA, TP53, HTR2A	38	82	16792	26.9448	0.0333117	0.00199091	0.0493192
GOTERM_BP_DIRECT	GO:0031663~lipopolysaccharide-mediated signaling pathway	4	10.5263	4.67407e-05	TNF, CCL2, IL1B, NOS3	38	32	16792	55.2368	0.0500277	0.00284719	0.0747025
GOTERM_BP_DIRECT	GO:0031622~positive regulation of fever generation	3	7.89474	4.7045e-05	TNF, PTGS2, IL1B	38	5	16792	265.137	0.0503451	0.00271508	0.0751887
GOTERM_BP_DIRECT	GO:0009409~response to cold	4	10.5263	6.68768e-05	IL6, ADRB2, ADRB1, PPARG	38	36	16792	49.0994	0.0708018	0.00366493	0.106869
GOTERM_BP_DIRECT	GO:0051091~positive regulation of sequence-specific DNA binding transcription factor activity	5	13.1579	8.1334e-05	IL6, TNF, PPARG, ESR1, IL1B	38	105	16792	21.0426	0.0854365	0.00424375	0.129957
GOTERM_BP_DIRECT	GO:0071222~cellular response to lipopolysaccharide	5	13.1579	0.000108185	IL6, TNF, CCL2, IFNG, NOS2	38	113	16792	19.5529	0.112009	0.00538515	0.172825
GOTERM_BP_DIRECT	GO:0045766~positive regulation of angiogenesis	5	13.1579	0.000115795	HMOX1, VEGFA, IL1B, NOS3, FGF2	38	115	16792	19.2128	0.119399	0.00551302	0.184972
GOTERM_BP_DIRECT	GO:0001525~angiogenesis	6	15.7895	0.000121749	CCL2, PTGS2, HMOX1, VEGFA, NOS3, MMP2	38	223	16792	11.8895	0.125138	0.00555488	0.194474
GOTERM_BP_DIRECT	GO:0051781~positive regulation of cell division	4	10.5263	0.000149365	VEGFA, IL1B, CAT, FGF2	38	47	16792	37.6081	0.15127	0.00653911	0.238536
GOTERM_BP_DIRECT	GO:0051092~positive regulation of NF-kappaB transcription factor activity	5	13.1579	0.00020284	IL6, TNF, INS, IL1B, CAT	38	133	16792	16.6126	0.199678	0.00853038	0.323807
GOTERM_BP_DIRECT	GO:0007267~cell-cell signaling	6	15.7895	0.000223408	ADRB2, ADRB1, INS, IL1B, GJA1, IL2	38	254	16792	10.4385	0.217554	0.00904513	0.356586
GOTERM_BP_DIRECT	GO:0010629~negative regulation of gene expression	5	13.1579	0.00022724	TNF, IFNG, ESR1, GJA1, NOS2	38	137	16792	16.1275	0.220839	0.00887247	0.362692
GOTERM_BP_DIRECT	GO:0000165~MAPK cascade	6	15.7895	0.000257892	TNF, CCL2, INS, IL1B, FGF2, IL2	38	262	16792	10.1197	0.246632	0.00971806	0.41152
GOTERM_BP_DIRECT	GO:0006959~humoral immune response	4	10.5263	0.000265474	IL6, TNF, CCL2, IFNG	38	57	16792	31.0102	0.25288	0.00967057	0.423594
GOTERM_BP_DIRECT	GO:0055114~oxidation-reduction process	8	21.0526	0.000267649	CYP3A4, VCAM1, PTGS2, MAOB, MPO, NOS3, ALOX5, NOS2	38	592	16792	5.97155	0.254663	0.00943643	0.427059
GOTERM_BP_DIRECT	GO:0043406~positive regulation of MAP kinase activity	4	10.5263	0.000294059	TNF, VEGFA, FGF2, HTR2A	38	59	16792	29.959	0.275971	0.0100406	0.469105
GOTERM_BP_DIRECT	GO:0009612~response to mechanical stimulus	4	10.5263	0.000294059	CCL2, COL3A1, PPARG, MPO	38	59	16792	29.959	0.275971	0.0100406	0.469105
GOTERM_BP_DIRECT	GO:0042102~positive regulation of T cell proliferation	4	10.5263	0.000309067	VCAM1, IL6, IFNG, IL1B	38	60	16792	29.4596	0.287808	0.0102324	0.492992
GOTERM_BP_DIRECT	GO:0050901~leukocyte tethering or rolling	3	7.89474	0.000362895	VCAM1, TNF, SELE	38	13	16792	101.976	0.328694	0.0116531	0.578618
GOTERM_BP_DIRECT	GO:0008217~regulation of blood pressure	4	10.5263	0.000391531	PTGS2, HMOX1, PPARG, NOS3	38	65	16792	27.1935	0.349481	0.0122101	0.624143
GOTERM_BP_DIRECT	GO:0050796~regulation of insulin secretion	4	10.5263	0.000428103	TNF, IFNG, IL1B, NOS2	38	67	16792	26.3818	0.375096	0.012975	0.682257
GOTERM_BP_DIRECT	GO:0051044~positive regulation of membrane protein ectodomain proteolysis	3	7.89474	0.000487157	TNF, IFNG, IL1B	38	15	16792	88.3789	0.414348	0.0143562	0.776026
GOTERM_BP_DIRECT	GO:0008284~positive regulation of cell proliferation	7	18.4211	0.000495136	IL6, INS, VEGFA, IFNG, FGF2, HTR2A, IL2	38	466	16792	6.6379	0.419459	0.0142085	0.78869
GOTERM_BP_DIRECT	GO:0044130~negative regulation of growth of symbiont in host	3	7.89474	0.000555979	TNF, IFNG, MPO	38	16	16792	82.8553	0.456994	0.0155354	0.885201
GOTERM_BP_DIRECT	GO:0050995~negative regulation of lipid catabolic process	3	7.89474	0.000555979	TNF, INS, IL1B	38	16	16792	82.8553	0.456994	0.0155354	0.885201
GOTERM_BP_DIRECT	GO:0060307~regulation of ventricular cardiac muscle cell membrane repolarization	3	7.89474	0.000629235	GJA1, KCNH2, SCN5A	38	17	16792	77.9814	0.498984	0.0171295	1.00129
GOTERM_BP_DIRECT	GO:0001659~temperature homeostasis	3	7.89474	0.000788977	ADRB1, DRD2, HTR2A	38	19	16792	69.7729	0.579638	0.0209157	1.25398
GOTERM_BP_DIRECT	GO:0071880~adenylate cyclase-activating adrenergic receptor signaling pathway	3	7.89474	0.000788977	ADRB2, ADRB1, DRD2	38	19	16792	69.7729	0.579638	0.0209157	1.25398
GOTERM_BP_DIRECT	GO:0051897~positive regulation of protein kinase B signaling	4	10.5263	0.00082987	IL6, TNF, INS, FGF2	38	84	16792	21.0426	0.59811	0.0214703	1.31857
GOTERM_BP_DIRECT	GO:0045893~positive regulation of transcription, DNA-templated	7	18.4211	0.000836811	IL6, TNF, PPARG, TP53, ESR1, IL1B, FGF2	38	515	16792	6.00634	0.601163	0.02115	1.32953
GOTERM_BP_DIRECT	GO:0002028~regulation of sodium ion transport	3	7.89474	0.000966235	ADRB2, DRD2, NOS3	38	21	16792	63.1278	0.654042	0.023835	1.53367
GOTERM_BP_DIRECT	GO:0042346~positive regulation of NF-kappaB import into nucleus	3	7.89474	0.000966235	TNF, PTGS2, IL1B	38	21	16792	63.1278	0.654042	0.023835	1.53367
GOTERM_BP_DIRECT	GO:0031334~positive regulation of protein complex assembly	3	7.89474	0.00106138	TNF, VEGFA, FGF2	38	22	16792	60.2584	0.688395	0.0255787	1.6835
GOTERM_BP_DIRECT	GO:0071456~cellular response to hypoxia	4	10.5263	0.00122202	PTGS2, HMOX1, VEGFA, TP53	38	96	16792	18.4123	0.738834	0.0287651	1.93597
GOTERM_BP_DIRECT	GO:0002092~positive regulation of receptor internalization	3	7.89474	0.00126464	DRD2, VEGFA, SELE	38	24	16792	55.2368	0.750787	0.02913	2.00284
GOTERM_BP_DIRECT	GO:0006954~inflammatory response	6	15.7895	0.00137235	IL6, TNF, CCL2, PTGS2, IL1B, SELE	38	379	16792	6.9957	0.778619	0.0309257	2.17168
GOTERM_BP_DIRECT	GO:0048662~negative regulation of smooth muscle cell proliferation	3	7.89474	0.00184745	HMOX1, PPARG, IFNG	38	29	16792	45.7132	0.868713	0.0405894	2.91314
GOTERM_BP_DIRECT	GO:0045776~negative regulation of blood pressure	3	7.89474	0.00197667	DRD2, NOS3, NOS2	38	30	16792	44.1895	0.88611	0.0425201	3.11389
GOTERM_BP_DIRECT	GO:0045765~regulation of angiogenesis	3	7.89474	0.00211006	IL6, HMOX1, FGF2	38	31	16792	42.764	0.901657	0.0444578	3.32073
GOTERM_BP_DIRECT	GO:0006955~immune response	6	15.7895	0.0021768	IL6, TNF, CCL2, IFNG, IL1B, IL2	38	421	16792	6.29779	0.908621	0.0449716	3.42406
GOTERM_BP_DIRECT	GO:0045907~positive regulation of vasoconstriction	3	7.89474	0.00224762	PTGS2, GJA1, HTR2A	38	32	16792	41.4276	0.915471	0.0455464	3.53358
GOTERM_BP_DIRECT	GO:0046677~response to antibiotic	3	7.89474	0.00224762	IL6, CCL2, TP53	38	32	16792	41.4276	0.915471	0.0455464	3.53358
GOTERM_BP_DIRECT	GO:0042220~response to cocaine	3	7.89474	0.00224762	OPRM1, DRD2, HTR3A	38	32	16792	41.4276	0.915471	0.0455464	3.53358
GOTERM_BP_DIRECT	GO:0050873~brown fat cell differentiation	3	7.89474	0.00224762	ADRB2, ADRB1, PTGS2	38	32	16792	41.4276	0.915471	0.0455464	3.53358
GOTERM_BP_DIRECT	GO:0043491~protein kinase B signaling	3	7.89474	0.00238931	TNF, CCL2, IL1B	38	33	16792	40.1722	0.927676	0.0474768	3.75237
GOTERM_BP_DIRECT	GO:0035094~response to nicotine	3	7.89474	0.00299714	VCAM1, DRD2, HMOX1	38	37	16792	35.8293	0.962962	0.0581636	4.68567
GOTERM_BP_DIRECT	GO:0043066~negative regulation of apoptotic process	6	15.7895	0.00304622	IL6, VEGFA, TP53, MPO, CAT, IL2	38	455	16792	5.82718	0.964911	0.0580649	4.76066
GOTERM_BP_DIRECT	GO:0007204~positive regulation of cytosolic calcium ion concentration	4	10.5263	0.00316636	OPRM1, ESR1, GJA1, IL2	38	134	16792	13.1909	0.96926	0.0592622	4.94399
GOTERM_BP_DIRECT	GO:0007165~signal transduction	9	23.6842	0.00324231	THBD, CCL2, PPARG, ESR1, IL1B, GJA1, NR3C1, HTR3A, FGF2	38	1161	16792	3.42554	0.971727	0.0596283	5.05971
GOTERM_BP_DIRECT	GO:0051262~protein tetramerization	3	7.89474	0.00349562	ACHE, TP53, CAT	38	40	16792	33.1421	0.978612	0.06309	5.44473
GOTERM_BP_DIRECT	GO:0051209~release of sequestered calcium ion into cytosol	3	7.89474	0.0036698	DRD2, FGF2, HTR2A	38	41	16792	32.3338	0.982347	0.0650675	5.70863
GOTERM_BP_DIRECT	GO:0007566~embryo implantation	3	7.89474	0.00384797	PTGS2, IL1B, MMP2	38	42	16792	31.5639	0.985494	0.0670438	5.97784
GOTERM_BP_DIRECT	GO:0043065~positive regulation of apoptotic process	5	13.1579	0.0041459	IL6, TNF, PTGS2, HMOX1, TP53	38	300	16792	7.36491	0.989555	0.0709337	6.42642
GOTERM_BP_DIRECT	GO:0014806~smooth muscle hyperplasia	2	5.26316	0.00440214	HMOX1, NOS3	38	2	16792	441.895	0.992126	0.0740104	6.81062
GOTERM_BP_DIRECT	GO:0060557~positive regulation of vitamin D biosynthetic process	2	5.26316	0.00440214	TNF, IFNG	38	2	16792	441.895	0.992126	0.0740104	6.81062
GOTERM_BP_DIRECT	GO:0001912~positive regulation of leukocyte mediated cytotoxicity	2	5.26316	0.00440214	CCL2, NOS2	38	2	16792	441.895	0.992126	0.0740104	6.81062
GOTERM_BP_DIRECT	GO:0032755~positive regulation of interleukin-6 production	3	7.89474	0.00440617	IL6, TNF, IL1B	38	45	16792	29.4596	0.992161	0.0729617	6.81665
GOTERM_BP_DIRECT	GO:0032729~positive regulation of interferon-gamma production	3	7.89474	0.00460008	TNF, IL1B, IL2	38	46	16792	28.8192	0.993671	0.0749295	7.1064
GOTERM_BP_DIRECT	GO:0071230~cellular response to amino acid stimulus	3	7.89474	0.00479789	TNF, COL3A1, MMP2	38	47	16792	28.206	0.994911	0.0768943	7.40111
GOTERM_BP_DIRECT	GO:0009408~response to heat	3	7.89474	0.00499958	IL6, CCL2, NOS3	38	48	16792	27.6184	0.995927	0.078856	7.70068
GOTERM_BP_DIRECT	GO:0002025~vasodilation by norepinephrine-epinephrine involved in regulation of systemic arterial blood pressure	2	5.26316	0.00659613	ADRB2, ADRB1	38	3	16792	294.596	0.999301	0.101349	10.0402
GOTERM_BP_DIRECT	GO:0051712~positive regulation of killing of cells of other organism	2	5.26316	0.00659613	IFNG, NOS2	38	3	16792	294.596	0.999301	0.101349	10.0402
GOTERM_BP_DIRECT	GO:0001781~neutrophil apoptotic process	2	5.26316	0.00659613	IL6, IFNG	38	3	16792	294.596	0.999301	0.101349	10.0402
GOTERM_BP_DIRECT	GO:0014854~response to inactivity	2	5.26316	0.00659613	DRD2, CAT	38	3	16792	294.596	0.999301	0.101349	10.0402
GOTERM_BP_DIRECT	GO:0031649~heat generation	2	5.26316	0.00659613	ADRB2, ADRB1	38	3	16792	294.596	0.999301	0.101349	10.0402
GOTERM_BP_DIRECT	GO:0071407~cellular response to organic cyclic compound	3	7.89474	0.00746922	TNF, CCL2, IL1B	38	59	16792	22.4692	0.999734	0.112462	11.296
GOTERM_BP_DIRECT	GO:0050679~positive regulation of epithelial cell proliferation	3	7.89474	0.00771612	IL6, VEGFA, SCN5A	38	60	16792	22.0947	0.999798	0.114411	11.6482
GOTERM_BP_DIRECT	GO:0045669~positive regulation of osteoblast differentiation	3	7.89474	0.00771612	IL6, GJA1, FGF2	38	60	16792	22.0947	0.999798	0.114411	11.6482
GOTERM_BP_DIRECT	GO:0050727~regulation of inflammatory response	3	7.89474	0.00847872	PTGS2, ESR1, SELE	38	63	16792	21.0426	0.999913	0.123379	12.7275
GOTERM_BP_DIRECT	GO:0030574~collagen catabolic process	3	7.89474	0.00874016	COL3A1, MMP3, MMP2	38	64	16792	20.7138	0.999935	0.125299	13.0947
GOTERM_BP_DIRECT	GO:0045986~negative regulation of smooth muscle contraction	2	5.26316	0.00878542	ADRB2, PTGS2	38	4	16792	220.947	0.999938	0.124295	13.1581
GOTERM_BP_DIRECT	GO:0010574~regulation of vascular endothelial growth factor production	2	5.26316	0.00878542	IL6, CCL2	38	4	16792	220.947	0.999938	0.124295	13.1581
GOTERM_BP_DIRECT	GO:0030730~sequestering of triglyceride	2	5.26316	0.00878542	TNF, IL1B	38	4	16792	220.947	0.999938	0.124295	13.1581
GOTERM_BP_DIRECT	GO:0051384~response to glucocorticoid	3	7.89474	0.0090052	IL6, TNF, PTGS2	38	65	16792	20.3951	0.999951	0.125605	13.4655
GOTERM_BP_DIRECT	GO:0043627~response to estrogen	3	7.89474	0.0090052	HMOX1, PPARG, ESR1	38	65	16792	20.3951	0.999951	0.125605	13.4655
GOTERM_BP_DIRECT	GO:0030198~extracellular matrix organization	4	10.5263	0.00909033	VCAM1, TNF, COL3A1, FGF2	38	196	16792	9.01826	0.999956	0.12514	13.5842
GOTERM_BP_DIRECT	GO:0030593~neutrophil chemotaxis	3	7.89474	0.00927381	CCL2, IFNG, IL1B	38	66	16792	20.0861	0.999964	0.125941	13.8397
GOTERM_BP_DIRECT	GO:0007200~phospholipase C-activating G-protein coupled receptor signaling pathway	3	7.89474	0.00927381	OPRM1, ESR1, HTR2A	38	66	16792	20.0861	0.999964	0.125941	13.8397
GOTERM_BP_DIRECT	GO:0001938~positive regulation of endothelial cell proliferation	3	7.89474	0.010101	CCL2, VEGFA, FGF2	38	69	16792	19.2128	0.999986	0.134778	14.9826
GOTERM_BP_DIRECT	GO:0033138~positive regulation of peptidyl-serine phosphorylation	3	7.89474	0.0103837	IL6, TNF, VEGFA	38	70	16792	18.9383	0.999989	0.13665	15.3701
GOTERM_BP_DIRECT	GO:0071260~cellular response to mechanical stimulus	3	7.89474	0.01067	PTGS2, IL1B, GJA1	38	71	16792	18.6716	0.999992	0.138514	15.7606
GOTERM_BP_DIRECT	GO:0030324~lung development	3	7.89474	0.0121532	VEGFA, NOS3, FGF2	38	76	16792	17.4432	0.999999	0.154498	17.7573
GOTERM_BP_DIRECT	GO:0045454~cell redox homeostasis	3	7.89474	0.0124601	IL6, NOS3, NOS2	38	77	16792	17.2167	0.999999	0.156306	18.1648
GOTERM_BP_DIRECT	GO:0090336~positive regulation of brown fat cell differentiation	2	5.26316	0.0131499	PTGS2, INS	38	6	16792	147.298	1	0.162428	19.074
GOTERM_BP_DIRECT	GO:0060664~epithelial cell proliferation involved in salivary gland morphogenesis	2	5.26316	0.0131499	IL6, TNF	38	6	16792	147.298	1	0.162428	19.074
GOTERM_BP_DIRECT	GO:0043410~positive regulation of MAPK cascade	3	7.89474	0.0137215	IL6, ADRB2, INS	38	81	16792	16.3665	1	0.167047	19.8201
GOTERM_BP_DIRECT	GO:0090050~positive regulation of cell migration involved in sprouting angiogenesis	2	5.26316	0.0153251	PTGS2, VEGFA	38	7	16792	126.256	1	0.182801	21.8792
GOTERM_BP_DIRECT	GO:0060373~regulation of ventricular cardiac muscle cell membrane depolarization	2	5.26316	0.0153251	GJA1, SCN5A	38	7	16792	126.256	1	0.182801	21.8792
GOTERM_BP_DIRECT	GO:1903140~regulation of establishment of endothelial barrier	2	5.26316	0.0153251	TNF, IL1B	38	7	16792	126.256	1	0.182801	21.8792
GOTERM_BP_DIRECT	GO:0032355~response to estradiol	3	7.89474	0.0171056	PTGS2, ESR1, CAT	38	91	16792	14.568	1	0.199786	24.1072
GOTERM_BP_DIRECT	GO:0048304~positive regulation of isotype switching to IgG isotypes	2	5.26316	0.0174957	IFNG, IL2	38	8	16792	110.474	1	0.201765	24.5874
GOTERM_BP_DIRECT	GO:0010544~negative regulation of platelet activation	2	5.26316	0.0174957	THBD, NOS3	38	8	16792	110.474	1	0.201765	24.5874
GOTERM_BP_DIRECT	GO:0010888~negative regulation of lipid storage	2	5.26316	0.0174957	IL6, TNF	38	8	16792	110.474	1	0.201765	24.5874
GOTERM_BP_DIRECT	GO:0032966~negative regulation of collagen biosynthetic process	2	5.26316	0.0174957	IL6, PPARG	38	8	16792	110.474	1	0.201765	24.5874
GOTERM_BP_DIRECT	GO:0002674~negative regulation of acute inflammatory response	2	5.26316	0.0174957	INS, PPARG	38	8	16792	110.474	1	0.201765	24.5874
GOTERM_BP_DIRECT	GO:0060371~regulation of atrial cardiac muscle cell membrane depolarization	2	5.26316	0.0174957	GJA1, SCN5A	38	8	16792	110.474	1	0.201765	24.5874
GOTERM_BP_DIRECT	GO:0006527~arginine catabolic process	2	5.26316	0.0174957	NOS3, NOS2	38	8	16792	110.474	1	0.201765	24.5874
GOTERM_BP_DIRECT	GO:0045410~positive regulation of interleukin-6 biosynthetic process	2	5.26316	0.0174957	IFNG, IL1B	38	8	16792	110.474	1	0.201765	24.5874
GOTERM_BP_DIRECT	GO:0006874~cellular calcium ion homeostasis	3	7.89474	0.017821	CCL2, DRD2, HTR2A	38	93	16792	14.2547	1	0.203032	24.9856
GOTERM_BP_DIRECT	GO:0007155~cell adhesion	5	13.1579	0.0178513	VCAM1, ACHE, CCL2, SELE, IL2	38	459	16792	4.81367	1	0.201283	25.0226
GOTERM_BP_DIRECT	GO:0086014~atrial cardiac muscle cell action potential	2	5.26316	0.0196616	GJA1, SCN5A	38	9	16792	98.1988	1	0.217282	27.2019
GOTERM_BP_DIRECT	GO:0002024~diet induced thermogenesis	2	5.26316	0.0196616	ADRB2, ADRB1	38	9	16792	98.1988	1	0.217282	27.2019
GOTERM_BP_DIRECT	GO:0010863~positive regulation of phospholipase C activity	2	5.26316	0.0196616	ESR1, FGF2	38	9	16792	98.1988	1	0.217282	27.2019
GOTERM_BP_DIRECT	GO:0051967~negative regulation of synaptic transmission, glutamatergic	2	5.26316	0.0196616	DRD2, HTR2A	38	9	16792	98.1988	1	0.217282	27.2019
GOTERM_BP_DIRECT	GO:0002544~chronic inflammatory response	2	5.26316	0.0196616	VCAM1, GJA1	38	9	16792	98.1988	1	0.217282	27.2019
GOTERM_BP_DIRECT	GO:0034405~response to fluid shear stress	2	5.26316	0.0196616	GJA1, NOS3	38	9	16792	98.1988	1	0.217282	27.2019
GOTERM_BP_DIRECT	GO:0000122~negative regulation of transcription from RNA polymerase II promoter	6	15.7895	0.0200031	TNF, VEGFA, PPARG, IFNG, TP53, ESR1	38	720	16792	3.68246	1	0.218477	27.6062
GOTERM_BP_DIRECT	GO:0042593~glucose homeostasis	3	7.89474	0.0208071	IL6, INS, PPARG	38	101	16792	13.1256	1	0.22408	28.5499
GOTERM_BP_DIRECT	GO:0043267~negative regulation of potassium ion transport	2	5.26316	0.0218229	NOS3, HTR2A	38	10	16792	88.3789	1	0.231516	29.7259
GOTERM_BP_DIRECT	GO:0051481~negative regulation of cytosolic calcium ion concentration	2	5.26316	0.0218229	OPRM1, DRD2	38	10	16792	88.3789	1	0.231516	29.7259
GOTERM_BP_DIRECT	GO:0000187~activation of MAPK activity	3	7.89474	0.0231742	TNF, IL1B, FGF2	38	107	16792	12.3896	1	0.241813	31.262
GOTERM_BP_DIRECT	GO:0051024~positive regulation of immunoglobulin secretion	2	5.26316	0.0239795	IL6, IL2	38	11	16792	80.3445	1	0.246868	32.1625
GOTERM_BP_DIRECT	GO:0048149~behavioral response to ethanol	2	5.26316	0.0239795	OPRM1, DRD2	38	11	16792	80.3445	1	0.246868	32.1625
GOTERM_BP_DIRECT	GO:0031284~positive regulation of guanylate cyclase activity	2	5.26316	0.0239795	NOS3, NOS2	38	11	16792	80.3445	1	0.246868	32.1625
GOTERM_BP_DIRECT	GO:0002523~leukocyte migration involved in inflammatory response	2	5.26316	0.0239795	CCL2, SELE	38	11	16792	80.3445	1	0.246868	32.1625
GOTERM_BP_DIRECT	GO:0034116~positive regulation of heterotypic cell-cell adhesion	2	5.26316	0.0239795	TNF, IL1B	38	11	16792	80.3445	1	0.246868	32.1625
GOTERM_BP_DIRECT	GO:0061045~negative regulation of wound healing	2	5.26316	0.0239795	GJA1, FGF2	38	11	16792	80.3445	1	0.246868	32.1625
GOTERM_BP_DIRECT	GO:0071356~cellular response to tumor necrosis factor	3	7.89474	0.0243976	VCAM1, IL6, CCL2	38	110	16792	12.0517	1	0.248348	32.6256
GOTERM_BP_DIRECT	GO:0006979~response to oxidative stress	3	7.89474	0.0243976	PTGS2, HMOX1, MPO	38	110	16792	12.0517	1	0.248348	32.6256
GOTERM_BP_DIRECT	GO:0031000~response to caffeine	2	5.26316	0.0261315	IL6, PPARG	38	12	16792	73.6491	1	0.261293	34.5147
GOTERM_BP_DIRECT	GO:0043950~positive regulation of cAMP-mediated signaling	2	5.26316	0.0261315	OPRM1, ADRB1	38	12	16792	73.6491	1	0.261293	34.5147
GOTERM_BP_DIRECT	GO:0040015~negative regulation of multicellular organism growth	2	5.26316	0.0261315	ADRB2, ADRB1	38	12	16792	73.6491	1	0.261293	34.5147
GOTERM_BP_DIRECT	GO:0019430~removal of superoxide radicals	2	5.26316	0.0261315	MPO, NOS3	38	12	16792	73.6491	1	0.261293	34.5147
GOTERM_BP_DIRECT	GO:0014059~regulation of dopamine secretion	2	5.26316	0.0282789	DRD2, HTR2A	38	13	16792	67.9838	1	0.27727	36.7855
GOTERM_BP_DIRECT	GO:0002526~acute inflammatory response	2	5.26316	0.0282789	VCAM1, IL6	38	13	16792	67.9838	1	0.27727	36.7855
GOTERM_BP_DIRECT	GO:0050709~negative regulation of protein secretion	2	5.26316	0.0282789	DRD2, INS	38	13	16792	67.9838	1	0.27727	36.7855
GOTERM_BP_DIRECT	GO:0051926~negative regulation of calcium ion transport	2	5.26316	0.0282789	PTGS2, NOS3	38	13	16792	67.9838	1	0.27727	36.7855
GOTERM_BP_DIRECT	GO:0071318~cellular response to ATP	2	5.26316	0.0282789	CCL2, PTGS2	38	13	16792	67.9838	1	0.27727	36.7855
GOTERM_BP_DIRECT	GO:0006809~nitric oxide biosynthetic process	2	5.26316	0.0282789	NOS3, NOS2	38	13	16792	67.9838	1	0.27727	36.7855
GOTERM_BP_DIRECT	GO:0019372~lipoxygenase pathway	2	5.26316	0.0282789	PTGS2, ALOX5	38	13	16792	67.9838	1	0.27727	36.7855
GOTERM_BP_DIRECT	GO:0001878~response to yeast	2	5.26316	0.0282789	IL6, MPO	38	13	16792	67.9838	1	0.27727	36.7855
GOTERM_BP_DIRECT	GO:0030308~negative regulation of cell growth	3	7.89474	0.029104	PPARG, TP53, GJA1	38	121	16792	10.9561	1	0.281739	37.6382
GOTERM_BP_DIRECT	GO:0032461~positive regulation of protein oligomerization	2	5.26316	0.0304217	TP53, MMP3	38	14	16792	63.1278	1	0.290108	38.9778
GOTERM_BP_DIRECT	GO:0045721~negative regulation of gluconeogenesis	2	5.26316	0.0304217	IL6, INS	38	14	16792	63.1278	1	0.290108	38.9778
GOTERM_BP_DIRECT	GO:0045821~positive regulation of glycolytic process	2	5.26316	0.0304217	INS, HTR2A	38	14	16792	63.1278	1	0.290108	38.9778
GOTERM_BP_DIRECT	GO:0048148~behavioral response to cocaine	2	5.26316	0.0304217	DRD2, HTR2A	38	14	16792	63.1278	1	0.290108	38.9778
GOTERM_BP_DIRECT	GO:0001934~positive regulation of protein phosphorylation	3	7.89474	0.0318123	TNF, VEGFA, IL1B	38	127	16792	10.4385	1	0.29881	40.3621
GOTERM_BP_DIRECT	GO:0043122~regulation of I-kappaB kinase/NF-kappaB signaling	2	5.26316	0.0325599	TNF, IL1B	38	15	16792	58.9193	1	0.302225	41.0941
GOTERM_BP_DIRECT	GO:0086005~ventricular cardiac muscle cell action potential	2	5.26316	0.0325599	KCNH2, SCN5A	38	15	16792	58.9193	1	0.302225	41.0941
GOTERM_BP_DIRECT	GO:0002042~cell migration involved in sprouting angiogenesis	2	5.26316	0.0325599	VEGFA, FGF2	38	15	16792	58.9193	1	0.302225	41.0941
GOTERM_BP_DIRECT	GO:0051974~negative regulation of telomerase activity	2	5.26316	0.0325599	PPARG, TP53	38	15	16792	58.9193	1	0.302225	41.0941
GOTERM_BP_DIRECT	GO:0019221~cytokine-mediated signaling pathway	3	7.89474	0.0336714	IL6, CCL2, IL1B	38	131	16792	10.1197	1	0.308371	42.1668
GOTERM_BP_DIRECT	GO:0030949~positive regulation of vascular endothelial growth factor receptor signaling pathway	2	5.26316	0.0346935	VEGFA, IL1B	38	16	16792	55.2368	1	0.313677	43.1371
GOTERM_BP_DIRECT	GO:0008209~androgen metabolic process	2	5.26316	0.0346935	CYP3A4, ESR1	38	16	16792	55.2368	1	0.313677	43.1371
GOTERM_BP_DIRECT	GO:0006915~apoptotic process	5	13.1579	0.0352351	IFNG, TP53, IL1B, GJA1, NR3C1	38	567	16792	3.89678	1	0.315258	43.6451
GOTERM_BP_DIRECT	GO:0060749~mammary gland alveolus development	2	5.26316	0.0368225	VEGFA, ESR1	38	17	16792	51.9876	1	0.324516	45.1094
GOTERM_BP_DIRECT	GO:0032722~positive regulation of chemokine production	2	5.26316	0.0368225	IL6, TNF	38	17	16792	51.9876	1	0.324516	45.1094
GOTERM_BP_DIRECT	GO:0070542~response to fatty acid	2	5.26316	0.0368225	PTGS2, CAT	38	17	16792	51.9876	1	0.324516	45.1094
GOTERM_BP_DIRECT	GO:0030224~monocyte differentiation	2	5.26316	0.0368225	VEGFA, PPARG	38	17	16792	51.9876	1	0.324516	45.1094
GOTERM_BP_DIRECT	GO:0008360~regulation of cell shape	3	7.89474	0.0380059	IL6, CCL2, VEGFA	38	140	16792	9.46917	1	0.330591	46.1777
GOTERM_BP_DIRECT	GO:0033189~response to vitamin A	2	5.26316	0.0389469	PPARG, CAT	38	18	16792	49.0994	1	0.33479	47.0134
GOTERM_BP_DIRECT	GO:0042742~defense response to bacterium	3	7.89474	0.0405019	IFNG, MPO, NOS2	38	145	16792	9.14265	1	0.343177	48.3676
GOTERM_BP_DIRECT	GO:0046827~positive regulation of protein export from nucleus	2	5.26316	0.0410668	TP53, IL1B	38	19	16792	46.5152	1	0.344539	48.8514
GOTERM_BP_DIRECT	GO:0045672~positive regulation of osteoclast differentiation	2	5.26316	0.0410668	TNF, IFNG	38	19	16792	46.5152	1	0.344539	48.8514
GOTERM_BP_DIRECT	GO:0043536~positive regulation of blood vessel endothelial cell migration	2	5.26316	0.0410668	VEGFA, FGF2	38	19	16792	46.5152	1	0.344539	48.8514
GOTERM_BP_DIRECT	GO:0007263~nitric oxide mediated signal transduction	2	5.26316	0.0410668	NOS3, NOS2	38	19	16792	46.5152	1	0.344539	48.8514
GOTERM_BP_DIRECT	GO:0042832~defense response to protozoan	2	5.26316	0.0410668	IL6, IFNG	38	19	16792	46.5152	1	0.344539	48.8514
GOTERM_BP_DIRECT	GO:0002052~positive regulation of neuroblast proliferation	2	5.26316	0.0431821	DRD2, VEGFA	38	20	16792	44.1895	1	0.356363	50.6258
GOTERM_BP_DIRECT	GO:0042744~hydrogen peroxide catabolic process	2	5.26316	0.0431821	MPO, CAT	38	20	16792	44.1895	1	0.356363	50.6258
GOTERM_BP_DIRECT	GO:0006367~transcription initiation from RNA polymerase II promoter	3	7.89474	0.0440982	PPARG, ESR1, NR3C1	38	152	16792	8.72161	1	0.359897	51.3762
GOTERM_BP_DIRECT	GO:0032094~response to food	2	5.26316	0.0452929	OPRM1, MPO	38	21	16792	42.0852	1	0.365173	52.3388
GOTERM_BP_DIRECT	GO:0031954~positive regulation of protein autophosphorylation	2	5.26316	0.0452929	INS, VEGFA	38	21	16792	42.0852	1	0.365173	52.3388
GOTERM_BP_DIRECT	GO:0051000~positive regulation of nitric-oxide synthase activity	2	5.26316	0.0473992	INS, ESR1	38	22	16792	40.1722	1	0.376148	53.9924
GOTERM_BP_DIRECT	GO:0010165~response to X-ray	2	5.26316	0.0473992	THBD, TP53	38	22	16792	40.1722	1	0.376148	53.9924
GOTERM_BP_DIRECT	GO:0043123~positive regulation of I-kappaB kinase/NF-kappaB signaling	3	7.89474	0.0488905	TNF, HMOX1, GJA1	38	161	16792	8.23406	1	0.382943	55.1305
GOTERM_BP_DIRECT	GO:0035924~cellular response to vascular endothelial growth factor stimulus	2	5.26316	0.0495009	VCAM1, VEGFA	38	23	16792	38.4256	1	0.384134	55.5887
GOTERM_BP_DIRECT	GO:0009617~response to bacterium	2	5.26316	0.0495009	CCL2, NOS2	38	23	16792	38.4256	1	0.384134	55.5887
GOTERM_BP_DIRECT	GO:0007194~negative regulation of adenylate cyclase activity	2	5.26316	0.0495009	OPRM1, DRD2	38	23	16792	38.4256	1	0.384134	55.5887
GOTERM_BP_DIRECT	GO:0034612~response to tumor necrosis factor	2	5.26316	0.0536909	PTGS2, SELE	38	25	16792	35.3516	1	0.406883	58.6174
GOTERM_BP_DIRECT	GO:0050715~positive regulation of cytokine secretion	2	5.26316	0.0536909	TNF, INS	38	25	16792	35.3516	1	0.406883	58.6174
GOTERM_BP_DIRECT	GO:0007159~leukocyte cell-cell adhesion	2	5.26316	0.0536909	VCAM1, SELE	38	25	16792	35.3516	1	0.406883	58.6174
GOTERM_BP_DIRECT	GO:0032757~positive regulation of interleukin-8 production	2	5.26316	0.0557791	TNF, IL1B	38	26	16792	33.9919	1	0.416454	60.0535
GOTERM_BP_DIRECT	GO:0050999~regulation of nitric-oxide synthase activity	2	5.26316	0.0557791	IL1B, NOS3	38	26	16792	33.9919	1	0.416454	60.0535
GOTERM_BP_DIRECT	GO:0007202~activation of phospholipase C activity	2	5.26316	0.0557791	SELE, HTR2A	38	26	16792	33.9919	1	0.416454	60.0535
GOTERM_BP_DIRECT	GO:0045840~positive regulation of mitotic nuclear division	2	5.26316	0.0557791	INS, IL1B	38	26	16792	33.9919	1	0.416454	60.0535
GOTERM_BP_DIRECT	GO:0048678~response to axon injury	2	5.26316	0.0578629	DRD2, FGF2	38	27	16792	32.7329	1	0.425712	61.4399
GOTERM_BP_DIRECT	GO:0010575~positive regulation of vascular endothelial growth factor production	2	5.26316	0.0578629	PTGS2, IL1B	38	27	16792	32.7329	1	0.425712	61.4399
GOTERM_BP_DIRECT	GO:0086010~membrane depolarization during action potential	2	5.26316	0.0599422	KCNH2, SCN5A	38	28	16792	31.5639	1	0.434672	62.7782
GOTERM_BP_DIRECT	GO:0000060~protein import into nucleus, translocation	2	5.26316	0.0599422	TNF, IFNG	38	28	16792	31.5639	1	0.434672	62.7782
GOTERM_BP_DIRECT	GO:0009314~response to radiation	2	5.26316	0.0599422	OPRM1, COL3A1	38	28	16792	31.5639	1	0.434672	62.7782
GOTERM_BP_DIRECT	GO:0007507~heart development	3	7.89474	0.0613509	COL3A1, PPARG, GJA1	38	183	16792	7.24418	1	0.43972	63.66
GOTERM_BP_DIRECT	GO:0050766~positive regulation of phagocytosis	2	5.26316	0.062017	TNF, IL1B	38	29	16792	30.4755	1	0.440646	64.0702
GOTERM_BP_DIRECT	GO:0071549~cellular response to dexamethasone stimulus	2	5.26316	0.062017	IL6, CCL2	38	29	16792	30.4755	1	0.440646	64.0702
GOTERM_BP_DIRECT	GO:0001701~in utero embryonic development	3	7.89474	0.0637231	VEGFA, GJA1, NOS3	38	187	16792	7.08922	1	0.44711	65.1009
GOTERM_BP_DIRECT	GO:0010332~response to gamma radiation	2	5.26316	0.0661532	CCL2, TP53	38	31	16792	28.5093	1	0.45718	66.5213
GOTERM_BP_DIRECT	GO:0043200~response to amino acid	2	5.26316	0.0661532	IL6, CCL2	38	31	16792	28.5093	1	0.45718	66.5213
GOTERM_BP_DIRECT	GO:0048147~negative regulation of fibroblast proliferation	2	5.26316	0.0661532	IFNG, TP53	38	31	16792	28.5093	1	0.45718	66.5213
GOTERM_BP_DIRECT	GO:0071392~cellular response to estradiol stimulus	2	5.26316	0.0661532	IL6, ESR1	38	31	16792	28.5093	1	0.45718	66.5213
GOTERM_BP_DIRECT	GO:0042177~negative regulation of protein catabolic process	2	5.26316	0.0682147	INS, NOS2	38	32	16792	27.6184	1	0.46507	67.6835
GOTERM_BP_DIRECT	GO:1902042~negative regulation of extrinsic apoptotic signaling pathway via death domain receptors	2	5.26316	0.0702718	HMOX1, NOS3	38	33	16792	26.7815	1	0.472722	68.8055
GOTERM_BP_DIRECT	GO:0002027~regulation of heart rate	2	5.26316	0.0702718	DRD2, SCN5A	38	33	16792	26.7815	1	0.472722	68.8055
GOTERM_BP_DIRECT	GO:0097192~extrinsic apoptotic signaling pathway in absence of ligand	2	5.26316	0.0723244	IL1B, IL2	38	34	16792	25.9938	1	0.480147	69.8885
GOTERM_BP_DIRECT	GO:0050918~positive chemotaxis	2	5.26316	0.0743726	VEGFA, FGF2	38	35	16792	25.2511	1	0.487353	70.9341
GOTERM_BP_DIRECT	GO:0086091~regulation of heart rate by cardiac conduction	2	5.26316	0.0743726	KCNH2, SCN5A	38	35	16792	25.2511	1	0.487353	70.9341
GOTERM_BP_DIRECT	GO:0048469~cell maturation	2	5.26316	0.0764164	VEGFA, PPARG	38	36	16792	24.5497	1	0.494349	71.9433
GOTERM_BP_DIRECT	GO:2001240~negative regulation of extrinsic apoptotic signaling pathway in absence of ligand	2	5.26316	0.0784558	TNF, IL1B	38	37	16792	23.8862	1	0.501145	72.9176
GOTERM_BP_DIRECT	GO:0042517~positive regulation of tyrosine phosphorylation of Stat3 protein	2	5.26316	0.0804909	IL6, VEGFA	38	38	16792	23.2576	1	0.507747	73.8581
GOTERM_BP_DIRECT	GO:0006953~acute-phase response	2	5.26316	0.0825216	IL6, INS	38	39	16792	22.6613	1	0.514163	74.766
GOTERM_BP_DIRECT	GO:0008219~cell death	2	5.26316	0.0825216	HMOX1, HTR2A	38	39	16792	22.6613	1	0.514163	74.766
GOTERM_BP_DIRECT	GO:0007190~activation of adenylate cyclase activity	2	5.26316	0.0845479	ADRB2, ADRB1	38	40	16792	22.0947	1	0.520401	75.6425
GOTERM_BP_DIRECT	GO:0045599~negative regulation of fat cell differentiation	2	5.26316	0.0885874	IL6, TNF	38	42	16792	21.0426	1	0.535033	77.3052
GOTERM_BP_DIRECT	GO:0097191~extrinsic apoptotic signaling pathway	2	5.26316	0.0885874	TNF, IFNG	38	42	16792	21.0426	1	0.535033	77.3052
GOTERM_BP_DIRECT	GO:0045740~positive regulation of DNA replication	2	5.26316	0.0885874	IL6, INS	38	42	16792	21.0426	1	0.535033	77.3052
GOTERM_BP_DIRECT	GO:0002548~monocyte chemotaxis	2	5.26316	0.0885874	IL6, CCL2	38	42	16792	21.0426	1	0.535033	77.3052
GOTERM_BP_DIRECT	GO:0045785~positive regulation of cell adhesion	2	5.26316	0.0906007	TNF, VEGFA	38	43	16792	20.5532	1	0.540766	78.0936
GOTERM_BP_DIRECT	GO:0014823~response to activity	2	5.26316	0.0906007	CCL2, CAT	38	43	16792	20.5532	1	0.540766	78.0936
GOTERM_BP_DIRECT	GO:0034644~cellular response to UV	2	5.26316	0.0926096	PTGS2, TP53	38	44	16792	20.0861	1	0.546345	78.8546
GOTERM_BP_DIRECT	GO:0061337~cardiac conduction	2	5.26316	0.0946143	KCNH2, SCN5A	38	45	16792	19.6398	1	0.551776	79.5892
GOTERM_BP_DIRECT	GO:0060048~cardiac muscle contraction	2	5.26316	0.0946143	KCNH2, SCN5A	38	45	16792	19.6398	1	0.551776	79.5892
GOTERM_BP_DIRECT	GO:0071363~cellular response to growth factor stimulus	2	5.26316	0.0946143	CAT, HTR3A	38	45	16792	19.6398	1	0.551776	79.5892
GOTERM_BP_DIRECT	GO:0032147~activation of protein kinase activity	2	5.26316	0.0946143	DRD2, VEGFA	38	45	16792	19.6398	1	0.551776	79.5892
GOTERM_BP_DIRECT	GO:0007187~G-protein coupled receptor signaling pathway, coupled to cyclic nucleotide second messenger	2	5.26316	0.0966146	OPRM1, CCL2	38	46	16792	19.2128	1	0.557065	80.2984
GOTERM_BP_DIRECT	GO:0010595~positive regulation of endothelial cell migration	2	5.26316	0.0966146	VEGFA, FGF2	38	46	16792	19.2128	1	0.557065	80.2984
GOTERM_BP_DIRECT	GO:0045600~positive regulation of fat cell differentiation	2	5.26316	0.0986106	PPARG, HTR2A	38	47	16792	18.804	1	0.562216	80.9829
GOTERM_BP_DIRECT	GO:0008630~intrinsic apoptotic signaling pathway in response to DNA damage	2	5.26316	0.0986106	TNF, HMOX1	38	47	16792	18.804	1	0.562216	80.9829
GOTERM_BP_DIRECT	GO:0032760~positive regulation of tumor necrosis factor production	2	5.26316	0.0986106	CCL2, IFNG	38	47	16792	18.804	1	0.562216	80.9829
GOTERM_BP_DIRECT	GO:0031100~organ regeneration	2	5.26316	0.0986106	CCL2, PPARG	38	47	16792	18.804	1	0.562216	80.9829

## Sheet: MF
Category	Term	Count	%	PValue	Genes	List Total	Pop Hits	Pop Total	Fold Enrichment	Bonferroni	Benjamini	FDR
GOTERM_MF_DIRECT	GO:0020037~heme binding	7	18.4211	4.83885e-07	CYP3A4, PTGS2, HMOX1, MPO, NOS3, CAT, NOS2	38	137	16881	22.6982	0.000104514	0.000104514	0.000614135
GOTERM_MF_DIRECT	GO:0005125~cytokine activity	7	18.4211	2.09665e-06	IL6, TNF, VEGFA, IFNG, IL1B, FGF2, IL2	38	176	16881	17.6685	0.000452775	0.000226413	0.00266099
GOTERM_MF_DIRECT	GO:0019899~enzyme binding	8	21.0526	6.75387e-06	CYP3A4, PTGS2, HMOX1, PPARG, TP53, ESR1, CAT, SCN5A	38	333	16881	10.6724	0.00145778	0.000486162	0.00857154
GOTERM_MF_DIRECT	GO:0042803~protein homodimerization activity	10	26.3158	2.10433e-05	ACHE, ADRB2, PTGS2, DRD2, HMOX1, VEGFA, MAOB, CAT, NOS2, KCNH2	38	730	16881	6.08544	0.00453508	0.0011357	0.0267044
GOTERM_MF_DIRECT	GO:0097110~scaffold protein binding	4	10.5263	0.000156634	GJA1, NOS3, KCNH2, SCN5A	38	48	16881	37.0197	0.0332696	0.00674429	0.198615
GOTERM_MF_DIRECT	GO:0042802~identical protein binding	8	21.0526	0.00105706	TNF, DRD2, INS, VEGFA, PPARG, TP53, ESR1, KCNH2	38	749	16881	4.74485	0.20423	0.0373584	1.33333
GOTERM_MF_DIRECT	GO:0005496~steroid binding	3	7.89474	0.00158506	CYP3A4, ESR1, NR3C1	38	27	16881	49.3596	0.290109	0.0477704	1.99319
GOTERM_MF_DIRECT	GO:0050661~NADP binding	3	7.89474	0.00265746	NOS3, CAT, NOS2	38	35	16881	38.0774	0.437168	0.0693265	3.32088
GOTERM_MF_DIRECT	GO:0001046~core promoter sequence-specific DNA binding	3	7.89474	0.0039889	PPARG, TP53, ESR1	38	43	16881	30.9933	0.578243	0.0914679	4.94624
GOTERM_MF_DIRECT	GO:0008201~heparin binding	4	10.5263	0.00512669	CCL2, VEGFA, MPO, FGF2	38	160	16881	11.1059	0.670512	0.10508	6.31521
GOTERM_MF_DIRECT	GO:0008083~growth factor activity	4	10.5263	0.00530668	IL6, VEGFA, FGF2, IL2	38	162	16881	10.9688	0.68314	0.0992084	6.53009
GOTERM_MF_DIRECT	GO:0004517~nitric-oxide synthase activity	2	5.26316	0.00656143	NOS3, NOS2	38	3	16881	296.158	0.758754	0.111744	8.01556
GOTERM_MF_DIRECT	GO:0003707~steroid hormone receptor activity	3	7.89474	0.00668227	PPARG, ESR1, NR3C1	38	56	16881	23.7984	0.765011	0.10542	8.15747
GOTERM_MF_DIRECT	GO:0005515~protein binding	28	73.6842	0.0076567	OPRM1, ACHE, TNF, PTGS2, DRD2, COL3A1, PPARG, GJA1, NR3C1, MMP3, MMP2, INS, HMOX1, NOS3, NOS2, HTR3A, FGF2, SCN5A, IL6, TP53, ESR1, ADRB2, THBD, ADRB1, VEGFA, ALOX5, KCNH2, SELE	38	8785	16881	1.41589	0.809901	0.111825	9.29442
GOTERM_MF_DIRECT	GO:0050660~flavin adenine dinucleotide binding	3	7.89474	0.00865215	MAOB, NOS3, NOS2	38	64	16881	20.8236	0.846951	0.11762	10.4425
GOTERM_MF_DIRECT	GO:0051380~norepinephrine binding	2	5.26316	0.00873924	ADRB2, ADRB1	38	4	16881	222.118	0.849828	0.111747	10.5423
GOTERM_MF_DIRECT	GO:0034617~tetrahydrobiopterin binding	2	5.26316	0.00873924	NOS3, NOS2	38	4	16881	222.118	0.849828	0.111747	10.5423
GOTERM_MF_DIRECT	GO:0008144~drug binding	3	7.89474	0.0120319	DRD2, PPARG, HTR2A	38	76	16881	17.5357	0.926806	0.142559	14.2413
GOTERM_MF_DIRECT	GO:0051379~epinephrine binding	2	5.26316	0.013081	ADRB2, ADRB1	38	6	16881	148.079	0.941815	0.146156	15.3899
GOTERM_MF_DIRECT	GO:0008131~primary amine oxidase activity	2	5.26316	0.013081	VCAM1, MAOB	38	6	16881	148.079	0.941815	0.146156	15.3899
GOTERM_MF_DIRECT	GO:0034618~arginine binding	2	5.26316	0.0152449	NOS3, NOS2	38	7	16881	126.925	0.963784	0.160245	17.7145
GOTERM_MF_DIRECT	GO:0002020~protease binding	3	7.89474	0.020603	TNF, INS, TP53	38	101	16881	13.1952	0.988855	0.201353	23.2196
GOTERM_MF_DIRECT	GO:0051378~serotonin binding	2	5.26316	0.0217089	HTR3A, HTR2A	38	10	16881	88.8474	0.991268	0.202084	24.3127
GOTERM_MF_DIRECT	GO:0005088~Ras guanyl-nucleotide exchange factor activity	3	7.89474	0.0262373	ADRB1, FGF2, IL2	38	115	16881	11.5888	0.996795	0.229752	28.6409
GOTERM_MF_DIRECT	GO:0010181~FMN binding	2	5.26316	0.0323908	NOS3, NOS2	38	15	16881	59.2316	0.999185	0.265986	34.1573
GOTERM_MF_DIRECT	GO:0001965~G-protein alpha-subunit binding	2	5.26316	0.0408544	OPRM1, HTR2A	38	19	16881	46.7618	0.999878	0.312994	41.1045
GOTERM_MF_DIRECT	GO:0005102~receptor binding	4	10.5263	0.0417353	CCL2, GJA1, CAT, NOS2	38	353	16881	5.03385	0.9999	0.308114	41.7873
GOTERM_MF_DIRECT	GO:0005506~iron ion binding	3	7.89474	0.0442002	CYP3A4, NOS3, ALOX5	38	153	16881	8.71053	0.999943	0.313098	43.6594
GOTERM_MF_DIRECT	GO:0004601~peroxidase activity	2	5.26316	0.0471549	PTGS2, MPO	38	22	16881	40.3852	0.999971	0.320517	45.8304
GOTERM_MF_DIRECT	GO:0003682~chromatin binding	4	10.5263	0.0536665	PPARG, TP53, ESR1, MPO	38	391	16881	4.54462	0.999993	0.346571	50.3456
GOTERM_MF_DIRECT	GO:0042166~acetylcholine binding	2	5.26316	0.0554929	ACHE, HTR3A	38	26	16881	34.1721	0.999996	0.346385	51.5482
GOTERM_MF_DIRECT	GO:0042056~chemoattractant activity	2	5.26316	0.0575662	VEGFA, FGF2	38	27	16881	32.9064	0.999997	0.347462	52.8809
GOTERM_MF_DIRECT	GO:0005516~calmodulin binding	3	7.89474	0.0643242	NOS3, NOS2, SCN5A	38	189	16881	7.05138	0.999999	0.37077	56.994
GOTERM_MF_DIRECT	GO:0016491~oxidoreductase activity	3	7.89474	0.0709908	CYP3A4, MAOB, NOS3	38	200	16881	6.66355	1	0.391676	60.725
GOTERM_MF_DIRECT	GO:0019904~protein domain specific binding	3	7.89474	0.0759764	OPRM1, IL1B, SCN5A	38	208	16881	6.40726	1	0.403817	63.3177
GOTERM_MF_DIRECT	GO:0004879~RNA polymerase II transcription factor activity, ligand-activated sequence-specific DNA binding	2	5.26316	0.0760284	PPARG, ESR1	38	36	16881	24.6798	1	0.394894	63.3439
GOTERM_MF_DIRECT	GO:0044212~transcription regulatory region DNA binding	3	7.89474	0.0791484	TNF, PPARG, TP53	38	213	16881	6.25686	1	0.398828	64.8843
GOTERM_MF_DIRECT	GO:0046982~protein heterodimerization activity	4	10.5263	0.0810626	ADRB1, DRD2, VEGFA, TP53	38	465	16881	3.82139	1	0.397835	65.7995
GOTERM_MF_DIRECT	GO:0015459~potassium channel regulator activity	2	5.26316	0.0841204	ADRB2, DRD2	38	40	16881	22.2118	1	0.401287	67.2161
GOTERM_MF_DIRECT	GO:0005216~ion channel activity	2	5.26316	0.0901442	KCNH2, SCN5A	38	43	16881	20.6622	1	0.415491	69.8499
GOTERM_MF_DIRECT	GO:0043621~protein self-association	2	5.26316	0.0961293	ACHE, TP53	38	46	16881	19.3146	1	0.428658	72.2725

## Sheet: CC
Category	Term	Count	%	PValue	Genes	List Total	Pop Hits	Pop Total	Fold Enrichment	Bonferroni	Benjamini	FDR
GOTERM_CC_DIRECT	GO:0005615~extracellular space	20	52.6316	1.38366e-12	ACHE, IL6, TNF, CCL2, COL3A1, MMP3, MMP2, VCAM1, THBD, INS, HMOX1, IFNG, VEGFA, IL1B, MPO, ALOX5, CAT, FGF2, SELE, IL2	38	1347	18224	7.1207	1.78494e-10	1.78494e-10	1.60914e-09
GOTERM_CC_DIRECT	GO:0005901~caveola	6	15.7895	1.96964e-07	PTGS2, HMOX1, NOS3, SELE, SCN5A, HTR2A	38	65	18224	44.2688	2.5408e-05	1.27041e-05	0.000229058
GOTERM_CC_DIRECT	GO:0005576~extracellular region	13	34.2105	4.94998e-05	ACHE, IL6, TNF, CCL2, COL3A1, MMP3, MMP2, INS, IFNG, VEGFA, IL1B, FGF2, IL2	38	1610	18224	3.87238	0.00636529	0.00212628	0.0575505
GOTERM_CC_DIRECT	GO:0005886~plasma membrane	19	50	0.000444663	OPRM1, ACHE, TNF, DRD2, ESR1, GJA1, MMP2, VCAM1, ADRB2, THBD, ADRB1, HMOX1, NOS3, CAT, KCNH2, HTR3A, SCN5A, SELE, HTR2A	38	4121	18224	2.21111	0.0557594	0.0142412	0.515899
GOTERM_CC_DIRECT	GO:0009986~cell surface	7	18.4211	0.000713917	VCAM1, ACHE, THBD, TNF, VEGFA, KCNH2, SCN5A	38	542	18224	6.19382	0.0880117	0.0182569	0.827104
GOTERM_CC_DIRECT	GO:0005764~lysosome	5	13.1579	0.00110335	ADRB2, IL1B, GJA1, MPO, CAT	38	226	18224	10.6102	0.132735	0.0234556	1.27564
GOTERM_CC_DIRECT	GO:0043204~perikaryon	4	10.5263	0.00128708	OPRM1, CCL2, DRD2, IFNG	38	106	18224	18.0973	0.153073	0.023455	1.48662
GOTERM_CC_DIRECT	GO:0048471~perinuclear region of cytoplasm	7	18.4211	0.00144299	ACHE, CCL2, HMOX1, PPARG, NOS2, KCNH2, SELE	38	621	18224	5.40588	0.169959	0.0230159	1.66531
GOTERM_CC_DIRECT	GO:0016328~lateral plasma membrane	3	7.89474	0.00517839	DRD2, GJA1, SCN5A	38	53	18224	27.146	0.488163	0.071715	5.85918
GOTERM_CC_DIRECT	GO:0005783~endoplasmic reticulum	7	18.4211	0.00601323	OPRM1, VCAM1, PTGS2, HMOX1, TP53, CAT, SCN5A	38	828	18224	4.05441	0.540698	0.074855	6.77383
GOTERM_CC_DIRECT	GO:0005794~Golgi apparatus	7	18.4211	0.0073266	OPRM1, VCAM1, ACHE, PPARG, ESR1, GJA1, CAT	38	863	18224	3.88998	0.612722	0.0826236	8.19636
GOTERM_CC_DIRECT	GO:0045121~membrane raft	4	10.5263	0.00833685	OPRM1, TNF, GJA1, SELE	38	206	18224	9.31221	0.660392	0.0860659	9.27703
GOTERM_CC_DIRECT	GO:0009897~external side of plasma membrane	4	10.5263	0.00913143	VCAM1, IL6, TNF, IFNG	38	213	18224	9.00618	0.693754	0.087008	10.1188
GOTERM_CC_DIRECT	GO:0030141~secretory granule	3	7.89474	0.0098826	VEGFA, IL1B, MPO	38	74	18224	19.4424	0.722295	0.0874515	10.908
GOTERM_CC_DIRECT	GO:0005769~early endosome	4	10.5263	0.0111102	VCAM1, ADRB2, ADRB1, GJA1	38	229	18224	8.37692	0.763365	0.0916108	12.1842
GOTERM_CC_DIRECT	GO:0042383~sarcolemma	3	7.89474	0.012881	OPRM1, VCAM1, SCN5A	38	85	18224	16.9263	0.812213	0.0992505	13.9957
GOTERM_CC_DIRECT	GO:0005887~integral component of plasma membrane	8	21.0526	0.0219914	OPRM1, ADRB2, THBD, TNF, ADRB1, DRD2, GJA1, HTR2A	38	1415	18224	2.7114	0.943219	0.15527	22.787
GOTERM_CC_DIRECT	GO:0030863~cortical cytoskeleton	2	5.26316	0.0437516	NOS2, SELE	38	22	18224	43.5981	0.996884	0.274301	40.5643
GOTERM_CC_DIRECT	GO:0005788~endoplasmic reticulum lumen	3	7.89474	0.0578162	PTGS2, INS, COL3A1	38	192	18224	7.49342	0.999539	0.332587	49.9723
GOTERM_CC_DIRECT	GO:0030424~axon	3	7.89474	0.074507	DRD2, HTR3A, HTR2A	38	222	18224	6.4808	0.999954	0.393115	59.3615
GOTERM_CC_DIRECT	GO:0043005~neuron projection	3	7.89474	0.0833692	OPRM1, PTGS2, IFNG	38	237	18224	6.07062	0.999987	0.414178	63.6637
GOTERM_CC_DIRECT	GO:0014704~intercalated disc	2	5.26316	0.0874995	GJA1, SCN5A	38	45	18224	21.3146	0.999993	0.41545	65.5228
GOTERM_CC_DIRECT	GO:0043679~axon terminus	2	5.26316	0.0930601	CCL2, DRD2	38	48	18224	19.9825	0.999997	0.42181	67.8885
