# Supplementary material for: Uncovering Synergistic Mechanism of Chinese Herbal Medicine in the Treatment of Atrial Fibrillation with Obstructive Sleep Apnea Hypopnea Syndrome by Network Pharmacology
Source: Evid Based Complement Alternat Med. 2019 Dec 23;2019:8691608. doi: 10.1155/2019/8691608 (PMC6948354; doi:10.1155/2019/8691608)
Supplement: Supplementary Materials — Supplemental Table 1: 94 active components of TCM liver-regulating herbs were collected, of which 9 in SZR, 8 in GS, 51 in YHS, 10 in XHC, 14 in JL, and 6 in ML. Supplemental Table 2: targets of the active components from TCM liver-regulating herbs. The number of these target genes was 80, 90, 1493, 232, 143, and 33 from the corresponding active components of SZR, GS, YHS, XHC, JL, and ML, respectively. After removing duplicates, we identified 182 target genes from 2071 potential target genes out of 94 bioactive components. Supplemental Table 3: we retrieved 232 targets of AF combined with OSAHS from GeneCards database. Supplemental Table 4: after the production of a putative therapeutic target interaction network, topological analysis was adopted to determine the core targets of TCM liver-regulating herbs in the treatment of paroxysmal AF combined with OSAHS. Totally, six core targets including TNF, STAT3, AKT1, IL6, TP53, and INS were identified. Supplemental Table 5: to illustrate the mechanism of herbs on AF combined with OSAHS from a systematic level, we performed GO enrichment analysis for putative therapeutic targets. Totally, we identified 233 enrichment results in the related items of biological process, 41 of molecular function, and 23 of cell component. Supplemental Table 6: KEGG pathway enrichment analysis was performed to expound the pathways among the putative therapeutic targets of herbs in the treatment of AF combined with OSAHS. A total of 48 pathways were obtained. [file 8691608.f1.zip › 8691608.f1/Supplemental Table 6-KEGG enrichment analysis.xlsx]

## Sheet: KEGG
Category	Term	Count	%	PValue	Genes	List Total	Pop Hits	Pop Total	Fold Enrichment	Bonferroni	Benjamini	FDR
KEGG_PATHWAY	hsa05144:Malaria	7	18.4211	1.57843e-07	VCAM1, IL6, TNF, CCL2, IFNG, IL1B, SELE	37	49	6879	26.5598	2.44654e-05	2.44654e-05	0.00018956
KEGG_PATHWAY	hsa05143:African trypanosomiasis	6	15.7895	6.28183e-07	VCAM1, IL6, TNF, IFNG, IL1B, SELE	37	33	6879	33.8034	9.73637e-05	4.8683e-05	0.000754406
KEGG_PATHWAY	hsa04668:TNF signaling pathway	8	21.0526	1.04154e-06	VCAM1, IL6, TNF, CCL2, PTGS2, IL1B, MMP3, SELE	37	107	6879	13.9005	0.000161426	5.38114e-05	0.00125082
KEGG_PATHWAY	hsa05323:Rheumatoid arthritis	7	18.4211	5.28291e-06	IL6, TNF, CCL2, VEGFA, IFNG, IL1B, MMP3	37	88	6879	14.789	0.000818518	0.000204692	0.00634426
KEGG_PATHWAY	hsa04066:HIF-1 signaling pathway	7	18.4211	8.76914e-06	IL6, INS, HMOX1, VEGFA, IFNG, NOS3, NOS2	37	96	6879	13.5566	0.0013583	0.000271808	0.0105307
KEGG_PATHWAY	hsa05142:Chagas disease (American trypanosomiasis)	7	18.4211	1.39274e-05	IL6, TNF, CCL2, IFNG, IL1B, NOS2, IL2	37	104	6879	12.5138	0.00215644	0.00035973	0.0167247
KEGG_PATHWAY	hsa05332:Graft-versus-host disease	5	13.1579	2.32068e-05	IL6, TNF, IFNG, IL1B, IL2	37	33	6879	28.1695	0.00359064	0.000513739	0.0278664
KEGG_PATHWAY	hsa04940:Type I diabetes mellitus	5	13.1579	6.13851e-05	TNF, INS, IFNG, IL1B, IL2	37	42	6879	22.1332	0.00946986	0.00118867	0.0736948
KEGG_PATHWAY	hsa05146:Amoebiasis	6	15.7895	0.000203724	IL6, TNF, COL3A1, IFNG, IL1B, NOS2	37	106	6879	10.5237	0.031087	0.00350279	0.244385
KEGG_PATHWAY	hsa05321:Inflammatory bowel disease (IBD)	5	13.1579	0.000321049	IL6, TNF, IFNG, IL1B, IL2	37	64	6879	14.5249	0.0485524	0.0049647	0.384879
KEGG_PATHWAY	hsa05140:Leishmaniasis	5	13.1579	0.000478335	TNF, PTGS2, IFNG, IL1B, NOS2	37	71	6879	13.0929	0.0714765	0.00671911	0.57294
KEGG_PATHWAY	hsa04151:PI3K-Akt signaling pathway	8	21.0526	0.0017758	IL6, INS, COL3A1, VEGFA, TP53, NOS3, FGF2, IL2	37	345	6879	4.31116	0.240802	0.0226962	2.1119
KEGG_PATHWAY	hsa05168:Herpes simplex infection	6	15.7895	0.0024342	IL6, TNF, CCL2, IFNG, TP53, IL1B	37	183	6879	6.0957	0.314606	0.0286404	2.88447
KEGG_PATHWAY	hsa04726:Serotonergic synapse	5	13.1579	0.00254109	PTGS2, MAOB, ALOX5, HTR3A, HTR2A	37	111	6879	8.37473	0.325895	0.0277762	3.00936
KEGG_PATHWAY	hsa04621:NOD-like receptor signaling pathway	4	10.5263	0.00301673	IL6, TNF, CCL2, IL1B	37	56	6879	13.2799	0.373934	0.0307377	3.56334
KEGG_PATHWAY	hsa04923:Regulation of lipolysis in adipocytes	4	10.5263	0.00301673	ADRB2, ADRB1, PTGS2, INS	37	56	6879	13.2799	0.373934	0.0307377	3.56334
KEGG_PATHWAY	hsa05205:Proteoglycans in cancer	6	15.7895	0.00357666	TNF, VEGFA, TP53, ESR1, FGF2, MMP2	37	200	6879	5.57757	0.426144	0.0341155	4.21178
KEGG_PATHWAY	hsa05200:Pathways in cancer	8	21.0526	0.00371428	IL6, PTGS2, VEGFA, PPARG, TP53, NOS2, FGF2, MMP2	37	393	6879	3.78461	0.438299	0.0333594	4.37054
KEGG_PATHWAY	hsa05162:Measles	5	13.1579	0.0048713	IL6, IFNG, TP53, IL1B, IL2	37	133	6879	6.98943	0.53088	0.041178	5.69577
KEGG_PATHWAY	hsa05133:Pertussis	4	10.5263	0.00686595	IL6, TNF, IL1B, NOS2	37	75	6879	9.91568	0.656268	0.0546545	7.94096
KEGG_PATHWAY	hsa04060:Cytokine-cytokine receptor interaction	6	15.7895	0.00812652	IL6, TNF, CCL2, IFNG, IL1B, IL2	37	243	6879	4.59059	0.717692	0.0612798	9.33449
KEGG_PATHWAY	hsa05132:Salmonella infection	4	10.5263	0.00907951	IL6, IFNG, IL1B, NOS2	37	83	6879	8.95995	0.756771	0.0651054	10.3751
KEGG_PATHWAY	hsa04064:NF-kappa B signaling pathway	4	10.5263	0.0103259	VCAM1, TNF, PTGS2, IL1B	37	87	6879	8.548	0.799879	0.0705189	11.7196
KEGG_PATHWAY	hsa04540:Gap junction	4	10.5263	0.0106523	ADRB1, DRD2, GJA1, HTR2A	37	88	6879	8.45086	0.809854	0.0696295	12.0686
KEGG_PATHWAY	hsa05202:Transcriptional misregulation in cancer	5	13.1579	0.0107762	IL6, PPARG, TP53, MPO, MMP3	37	167	6879	5.56643	0.813511	0.0675822	12.2008
KEGG_PATHWAY	hsa05164:Influenza A	5	13.1579	0.0123934	IL6, TNF, CCL2, IFNG, IL1B	37	174	6879	5.3425	0.855284	0.0744057	13.9092
KEGG_PATHWAY	hsa05152:Tuberculosis	5	13.1579	0.0131319	IL6, TNF, IFNG, IL1B, NOS2	37	177	6879	5.25195	0.871127	0.0757797	14.6791
KEGG_PATHWAY	hsa04020:Calcium signaling pathway	5	13.1579	0.0136396	ADRB2, ADRB1, NOS3, NOS2, HTR2A	37	179	6879	5.19327	0.881007	0.0758126	15.2047
KEGG_PATHWAY	hsa04080:Neuroactive ligand-receptor interaction	6	15.7895	0.0138325	OPRM1, ADRB2, ADRB1, DRD2, NR3C1, HTR2A	37	277	6879	4.02712	0.88456	0.0742096	15.4037
KEGG_PATHWAY	hsa04915:Estrogen signaling pathway	4	10.5263	0.0146408	OPRM1, ESR1, NOS3, MMP2	37	99	6879	7.51188	0.898338	0.0758039	16.2326
KEGG_PATHWAY	hsa05330:Allograft rejection	3	7.89474	0.0158102	TNF, IFNG, IL2	37	37	6879	15.0745	0.915429	0.0790402	17.4188
KEGG_PATHWAY	hsa04931:Insulin resistance	4	10.5263	0.0184565	IL6, TNF, INS, NOS3	37	108	6879	6.88589	0.944284	0.0889382	20.0462
KEGG_PATHWAY	hsa05219:Bladder cancer	3	7.89474	0.0192136	VEGFA, TP53, MMP2	37	41	6879	13.6038	0.950565	0.0896913	20.7837
KEGG_PATHWAY	hsa05145:Toxoplasmosis	4	10.5263	0.0193728	TNF, IFNG, ALOX5, NOS2	37	110	6879	6.76069	0.951793	0.0877913	20.938
KEGG_PATHWAY	hsa04913:Ovarian steroidogenesis	3	7.89474	0.0268463	PTGS2, INS, ALOX5	37	49	6879	11.3828	0.985273	0.116674	27.8782
KEGG_PATHWAY	hsa05014:Amyotrophic lateral sclerosis (ALS)	3	7.89474	0.0278741	TNF, TP53, CAT	37	50	6879	11.1551	0.987498	0.117676	28.7877
KEGG_PATHWAY	hsa00330:Arginine and proline metabolism	3	7.89474	0.0278741	MAOB, NOS3, NOS2	37	50	6879	11.1551	0.987498	0.117676	28.7877
KEGG_PATHWAY	hsa04380:Osteoclast differentiation	4	10.5263	0.0305083	TNF, PPARG, IFNG, IL1B	37	131	6879	5.67691	0.99179	0.124886	31.0708
KEGG_PATHWAY	hsa05134:Legionellosis	3	7.89474	0.032141	IL6, TNF, IL1B	37	54	6879	10.3288	0.993678	0.127904	32.4521
KEGG_PATHWAY	hsa04370:VEGF signaling pathway	3	7.89474	0.04018	PTGS2, VEGFA, NOS3	37	61	6879	9.14355	0.998265	0.154033	38.8902
KEGG_PATHWAY	hsa05166:HTLV-I infection	5	13.1579	0.042367	VCAM1, IL6, TNF, TP53, IL2	37	254	6879	3.65982	0.998781	0.158065	40.5416
KEGG_PATHWAY	hsa04932:Non-alcoholic fatty liver disease (NAFLD)	4	10.5263	0.0436695	IL6, TNF, INS, IL1B	37	151	6879	4.925	0.999013	0.158884	41.5056
KEGG_PATHWAY	hsa04022:cGMP-PKG signaling pathway	4	10.5263	0.0488527	ADRB2, ADRB1, INS, NOS3	37	158	6879	4.70681	0.999575	0.172504	45.2014
KEGG_PATHWAY	hsa05222:Small cell lung cancer	3	7.89474	0.0725428	PTGS2, TP53, NOS2	37	85	6879	6.56184	0.999991	0.242646	59.5219
KEGG_PATHWAY	hsa04640:Hematopoietic cell lineage	3	7.89474	0.0755308	IL6, TNF, IL1B	37	87	6879	6.411	0.999995	0.24655	61.0605
KEGG_PATHWAY	hsa04660:T cell receptor signaling pathway	3	7.89474	0.0958638	TNF, IFNG, IL2	37	100	6879	5.57757	1	0.298829	70.1876
KEGG_PATHWAY	hsa04015:Rap1 signaling pathway	4	10.5263	0.0960422	DRD2, INS, VEGFA, FGF2	37	210	6879	3.54131	1	0.293756	70.2582
KEGG_PATHWAY	hsa00220:Arginine biosynthesis	2	5.26316	0.0997536	NOS3, NOS2	37	20	6879	18.5919	1	0.298193	71.692
